# Supplementary material for: Integrated analysis of ceRNA network and tumor-infiltrating immune cells in esophageal cancer
Source: Biosci Rep. 2021 May 27;41(5):BSR20203804. doi: 10.1042/BSR20203804 (PMC8164107; doi:10.1042/BSR20203804)
Supplement: Supplementary Tables S1-S5 [file BSR-2020-3804_supp1.zip]

Archive with 5 entries (5 files):
- BSR-2020-3804_suppST1.xlsx
- BSR-2020-3804_suppST2.xlsx
- BSR-2020-3804_suppST3.xlsx
- BSR-2020-3804_suppST4.xlsx
- BSR-2020-3804_suppST5.xlsx
