# Supplementary material for: Integrated analysis of ceRNA network and tumor-infiltrating immune cells in esophageal cancer
Source: Biosci Rep. 2021 May 27;41(5):BSR20203804. doi: 10.1042/BSR20203804 (PMC8164107; doi:10.1042/BSR20203804)
Supplement: Supplementary Tables S1-S5 [file BSR-2020-3804_supp1.zip › BSR-2020-3804_suppST1.xlsx]

## Sheet: Sheet1
Table S1: Gene Ontology (GO) enrichment analyses for differentially expressed mRNAs involved in the ceRNA network
ONTOLOGY	ID	Description	pvalue	p.adjust	geneID	Count
BP	GO:0048762	mesenchymal cell differentiation	6.3242e-08	0.00018922	TMEM100/PDCD4/TGFBR3/OSR1/TGFBR2/COL1A1/SOX11/SEMA7A/PDPN/JAG1/IL1B/FOXC1	12
BP	GO:0050673	epithelial cell proliferation	6.45016e-07	0.000538384	SIDT2/SYNJ2BP/GLUL/KLF9/TGFBR3/PTPRM/OSR1/IGFBP5/RUNX3/FGF2/ADAM17/SOX11/BCL11B/CCND1/WNT7A	15
BP	GO:0000075	cell cycle checkpoint	7.23299e-07	0.000538384	CCNB1/CLSPN/E2F7/CHEK1/E2F1/ZWINT/BTG2/MSH2/SOX11/NABP1/CCND1	11
BP	GO:0001837	epithelial to mesenchymal transition	8.27776e-07	0.000538384	TMEM100/PDCD4/TGFBR3/TGFBR2/COL1A1/PDPN/JAG1/IL1B/FOXC1	9
BP	GO:0060485	mesenchyme development	9.09924e-07	0.000538384	TMEM100/PDCD4/TGFBR3/OSR1/TGFBR2/COL1A1/SOX11/SEMA7A/PDPN/JAG1/IL1B/FOXC1	12
BP	GO:0001503	ossification	1.07965e-06	0.000538384	CBFB/CHRDL1/FIGNL1/OSR1/IGFBP5/COL1A1/SOX11/RUNX2/S1PR1/COL5A2/SEMA7A/JAG1/EGR2/FOXC1	14
BP	GO:0045930	negative regulation of mitotic cell cycle	1.4385e-06	0.000576682	CCNB1/CLSPN/E2F7/CHEK1/E2F1/NACC2/ZWINT/BTG2/MSH2/NABP1/CCND1/FOXC1	12
BP	GO:0033002	muscle cell proliferation	1.7247e-06	0.000576682	PDGFD/PDCD4/TGFBR3/CCNB1/SKP2/TGFBR2/IGFBP5/ITGA2/FGF2/S1PR1/FOXC1	11
BP	GO:0010718	positive regulation of epithelial to mesenchymal transition	1.73467e-06	0.000576682	TGFBR2/COL1A1/PDPN/JAG1/IL1B/FOXC1	6
BP	GO:0060317	cardiac epithelial to mesenchymal transition	3.81745e-06	0.00114218	TMEM100/PDCD4/TGFBR3/TGFBR2/JAG1	5
BP	GO:0050678	regulation of epithelial cell proliferation	4.22228e-06	0.00114792	SYNJ2BP/GLUL/KLF9/TGFBR3/PTPRM/OSR1/RUNX3/FGF2/ADAM17/SOX11/BCL11B/CCND1/WNT7A	13
BP	GO:0007093	mitotic cell cycle checkpoint	4.60394e-06	0.00114792	CCNB1/CLSPN/E2F7/E2F1/ZWINT/BTG2/MSH2/NABP1/CCND1	9
BP	GO:0060537	muscle tissue development	9.05576e-06	0.00181819	TGFBR3/CCNB1/BTG2/OSR1/TGFBR2/IGFBP5/CFL2/FGF2/SOX11/S1PR1/CYP26B1/EGR2/FOXC1	13
BP	GO:0044773	mitotic DNA damage checkpoint	9.11526e-06	0.00181819	CCNB1/CLSPN/E2F7/E2F1/BTG2/MSH2/CCND1	7
BP	GO:0048661	positive regulation of smooth muscle cell proliferation	9.11526e-06	0.00181819	PDGFD/SKP2/TGFBR2/IGFBP5/ITGA2/FGF2/S1PR1	7
BP	GO:0072001	renal system development	1.08301e-05	0.00197341	PDGFD/CEP55/NFIA/ANGPT2/OSR1/FGF2/SOX11/JAG1/LRRK2/CYP26B1/FOXC1	11
BP	GO:0007517	muscle organ development	1.12125e-05	0.00197341	TGFBR3/CCNB1/BTG2/TGFBR2/ADARB1/CFL2/FGF2/SOX11/S1PR1/CYP26B1/JPH1/EGR2/FOXC1	13
BP	GO:0030198	extracellular matrix organization	1.27943e-05	0.00205608	RECK/COL1A1/ITGA2/FGF2/TGFBI/COL5A3/ITGB8/COL5A2/FSCN1/SERPINE1/PDPN/FOXC1	12
BP	GO:0001654	eye development	1.39368e-05	0.00205608	PTPRM/THRB/CHRDL1/TGFBR2/SOX11/COL5A2/LPCAT1/BCL11B/FJX1/JAG1/WNT7A/FOXC1	12
BP	GO:0150063	visual system development	1.4337e-05	0.00205608	PTPRM/THRB/CHRDL1/TGFBR2/SOX11/COL5A2/LPCAT1/BCL11B/FJX1/JAG1/WNT7A/FOXC1	12
BP	GO:0000077	DNA damage checkpoint	1.46672e-05	0.00205608	CCNB1/CLSPN/E2F7/CHEK1/E2F1/BTG2/MSH2/CCND1	8
BP	GO:0044774	mitotic DNA integrity checkpoint	1.62438e-05	0.00205608	CCNB1/CLSPN/E2F7/E2F1/BTG2/MSH2/CCND1	7
BP	GO:0060419	heart growth	1.62438e-05	0.00205608	TGFBR3/CCNB1/TGFBR2/FGF2/S1PR1/DUSP6/FOXC1	7
BP	GO:0048880	sensory system development	1.64926e-05	0.00205608	PTPRM/THRB/CHRDL1/TGFBR2/SOX11/COL5A2/LPCAT1/BCL11B/FJX1/JAG1/WNT7A/FOXC1	12
BP	GO:1901342	regulation of vasculature development	1.77911e-05	0.00212924	PDGFD/SYNJ2BP/TMEM100/PDCD4/PTPRM/ANGPT2/TGFBR2/SASH1/FGF2/ITGB8/SERPINE1/IL1B/FOXC1	13
BP	GO:0030856	regulation of epithelial cell differentiation	1.87303e-05	0.00215542	TMEM100/CBFB/OSR1/SERPINE1/JAG1/IL1B/CCND1/FOXC1	8
BP	GO:0072395	signal transduction involved in cell cycle checkpoint	1.97022e-05	0.0021833	CCNB1/E2F7/CHEK1/E2F1/BTG2/SOX11	6
BP	GO:0009612	response to mechanical stimulus	2.41296e-05	0.00251764	CCNB1/TXNIP/CHEK1/BTG2/ANGPT2/TGFBR2/COL1A1/ITGA2/IL1B	9
BP	GO:0031570	DNA integrity checkpoint	2.59758e-05	0.00251764	CCNB1/CLSPN/E2F7/CHEK1/E2F1/BTG2/MSH2/CCND1	8
BP	GO:0051216	cartilage development	2.6059e-05	0.00251764	OSR1/TGFBR2/COL1A1/RUNX3/FGF2/TGFBI/RUNX2/ITGB8/WNT7A	9
BP	GO:0051271	negative regulation of cellular component movement	2.60852e-05	0.00251764	SYNJ2BP/TGFBR3/IDH2/RECK/PTPRM/ANGPT2/IGFBP5/ADARB1/FGF2/SEMA7A/SERPINE1/JAG1	12
BP	GO:0062009	secondary palate development	2.88966e-05	0.00267717	TGFBR3/TGFBR2/SOX11/WNT7A	4
BP	GO:0000082	G1/S transition of mitotic cell cycle	3.04224e-05	0.00267717	CCNB1/E2F7/RRM2/E2F1/NACC2/SKP2/BTG2/CCNE1/CDC25A/CCND1	10
BP	GO:0061448	connective tissue development	3.04224e-05	0.00267717	PDGFD/OSR1/TGFBR2/COL1A1/RUNX3/FGF2/TGFBI/RUNX2/ITGB8/WNT7A	10
BP	GO:0001655	urogenital system development	3.24394e-05	0.0027731	PDGFD/CEP55/NFIA/ANGPT2/OSR1/FGF2/SOX11/JAG1/LRRK2/CYP26B1/FOXC1	11
BP	GO:0048660	regulation of smooth muscle cell proliferation	4.02933e-05	0.00334882	PDGFD/PDCD4/SKP2/TGFBR2/IGFBP5/ITGA2/FGF2/S1PR1	8
BP	GO:0048285	organelle fission	4.26478e-05	0.00336256	KIF23/MTFR1L/CCNB1/CHEK1/MASTL/ZWINT/FIGNL1/CCNE1/HSPA1B/IL1B/CCND1/LRRK2/CYP26B1	13
BP	GO:0001101	response to acid chemical	4.28377e-05	0.00336256	PDGFD/TGFBR3/CCNB1/CPEB3/E2F1/OSR1/COL1A1/ITGA2/COL5A2/SLC22A6/CYP26B1	11
BP	GO:0048659	smooth muscle cell proliferation	4.38301e-05	0.00336256	PDGFD/PDCD4/SKP2/TGFBR2/IGFBP5/ITGA2/FGF2/S1PR1	8
BP	GO:0043062	extracellular structure organization	5.25514e-05	0.00364457	RECK/COL1A1/ITGA2/FGF2/TGFBI/COL5A3/ITGB8/COL5A2/FSCN1/SERPINE1/PDPN/FOXC1	12
BP	GO:0010717	regulation of epithelial to mesenchymal transition	5.28858e-05	0.00364457	TGFBR2/COL1A1/PDPN/JAG1/IL1B/FOXC1	6
BP	GO:0048736	appendage development	5.38216e-05	0.00364457	RECK/KAT2B/OSR1/SOX11/RUNX2/WNT7A/CYP26B1/HOXA10	8
BP	GO:0060173	limb development	5.38216e-05	0.00364457	RECK/KAT2B/OSR1/SOX11/RUNX2/WNT7A/CYP26B1/HOXA10	8
BP	GO:0006310	DNA recombination	5.48147e-05	0.00364457	POLQ/KPNA2/HMGB3/CHEK1/GINS4/KLHL15/FIGNL1/MSH2/NABP1/BCL11B	10
BP	GO:0044843	cell cycle G1/S phase transition	5.48147e-05	0.00364457	CCNB1/E2F7/RRM2/E2F1/NACC2/SKP2/BTG2/CCNE1/CDC25A/CCND1	10
BP	GO:0002011	morphogenesis of an epithelial sheet	5.74091e-05	0.00366082	ADAM17/SOX11/PDPN/JAG1/WNT7A	5
BP	GO:1904018	positive regulation of vasculature development	5.75062e-05	0.00366082	PDGFD/TMEM100/ANGPT2/TGFBR2/SASH1/FGF2/ITGB8/SERPINE1/IL1B	9
BP	GO:0001933	negative regulation of protein phosphorylation	6.05696e-05	0.0037755	SYNJ2BP/PDCD4/CCNB1/PBK/GPD1L/KAT2B/ADARB1/DUSP2/TIMP3/DUSP6/IL1B/LRRK2	12
BP	GO:0000083	regulation of transcription involved in G1/S transition of mitotic cell cycle	6.27328e-05	0.00383054	E2F7/RRM2/E2F1/CCNE1	4
BP	GO:0043588	skin development	6.64849e-05	0.00397846	TXNIP/CBFB/ALOX12/IGFBP5/COL1A1/ITGA2/COL5A3/COL5A2/BCL11B/JAG1/CYP26B1/FOXC1	12
BP	GO:0048705	skeletal system morphogenesis	7.49807e-05	0.00439887	HOXC8/OSR1/TGFBR2/COL1A1/SOX11/RUNX2/WNT7A/CYP26B1/FOXC1	9
BP	GO:0032103	positive regulation of response to external stimulus	8.43782e-05	0.00485499	PDGFD/PDCD4/SASH1/ITGA2/FGF2/ADAM17/S1PR1/SERPINE1/IL1B/LRRK2	10
BP	GO:0032835	glomerulus development	8.74592e-05	0.00493732	PDGFD/ANGPT2/OSR1/JAG1/FOXC1	5
BP	GO:0071900	regulation of protein serine/threonine kinase activity	9.55837e-05	0.00517431	PDGFD/PDCD4/CCNB1/KAT2B/CCNE1/SASH1/CDC25A/FGF2/DUSP2/DUSP6/IL1B/CCND1/LRRK2	13
BP	GO:0000018	regulation of DNA recombination	9.66077e-05	0.00517431	POLQ/KPNA2/CHEK1/KLHL15/FIGNL1/MSH2	6
BP	GO:0043010	camera-type eye development	9.68454e-05	0.00517431	PTPRM/THRB/TGFBR2/SOX11/LPCAT1/BCL11B/FJX1/JAG1/WNT7A/FOXC1	10
BP	GO:0010948	negative regulation of cell cycle process	0.000102252	0.00532289	CCNB1/CLSPN/E2F7/CHEK1/RRM2/E2F1/KAT2B/NACC2/BTG2/CCND1	10
BP	GO:0035115	embryonic forelimb morphogenesis	0.000105591	0.00532289	RECK/OSR1/RUNX2/WNT7A	4
BP	GO:0060251	regulation of glial cell proliferation	0.000105591	0.00532289	IDH2/E2F1/SOX11/IL1B	4
BP	GO:0055017	cardiac muscle tissue growth	0.000108071	0.00532289	TGFBR3/CCNB1/TGFBR2/FGF2/S1PR1/FOXC1	6
BP	GO:0031571	mitotic G1 DNA damage checkpoint	0.000110546	0.00532289	CCNB1/E2F7/E2F1/BTG2/CCND1	5
BP	GO:0044819	mitotic G1/S transition checkpoint	0.000110546	0.00532289	CCNB1/E2F7/E2F1/BTG2/CCND1	5
BP	GO:0038065	collagen-activated signaling pathway	0.000112471	0.00532289	COL1A1/ITGA2/OSCAR	3
BP	GO:0035107	appendage morphogenesis	0.000118487	0.00532289	RECK/OSR1/SOX11/RUNX2/WNT7A/CYP26B1/HOXA10	7
BP	GO:0035108	limb morphogenesis	0.000118487	0.00532289	RECK/OSR1/SOX11/RUNX2/WNT7A/CYP26B1/HOXA10	7
BP	GO:0044783	G1 DNA damage checkpoint	0.000119196	0.00532289	CCNB1/E2F7/E2F1/BTG2/CCND1	5
BP	GO:0060038	cardiac muscle cell proliferation	0.000119196	0.00532289	TGFBR3/CCNB1/TGFBR2/FGF2/FOXC1	5
BP	GO:0048863	stem cell differentiation	0.000132036	0.00580959	CBFB/OSR1/SOX11/RUNX2/SEMA7A/JAG1/WNT7A/FOXC1	8
BP	GO:0014706	striated muscle tissue development	0.000139191	0.00599908	TGFBR3/CCNB1/BTG2/TGFBR2/CFL2/FGF2/SOX11/S1PR1/CYP26B1/EGR2/FOXC1	11
BP	GO:0034284	response to monosaccharide	0.000141454	0.00599908	RAB11FIP2/SIDT2/GLUL/TXNIP/ANGPT2/SYBU/TGFBR2/ITGA2	8
BP	GO:0043374	CD8-positive, alpha-beta T cell differentiation	0.000142358	0.00599908	CBFB/SATB1/RUNX3	3
BP	GO:0042326	negative regulation of phosphorylation	0.000146338	0.00607237	SYNJ2BP/PDCD4/CCNB1/PBK/GPD1L/KAT2B/ADARB1/DUSP2/TIMP3/DUSP6/IL1B/LRRK2	12
BP	GO:0071214	cellular response to abiotic stimulus	0.000151577	0.00607237	CRY2/SLC2A4/PBK/CHEK1/FIGNL1/OSR1/COL1A1/ITGA2/CDC25A/IL1B	10
BP	GO:0104004	cellular response to environmental stimulus	0.000151577	0.00607237	CRY2/SLC2A4/PBK/CHEK1/FIGNL1/OSR1/COL1A1/ITGA2/CDC25A/IL1B	10
BP	GO:0030509	BMP signaling pathway	0.000152215	0.00607237	RGMB/TMEM100/PDCD4/TGFBR3/CHRDL1/SOX11/RUNX2	7
BP	GO:0040013	negative regulation of locomotion	0.000163258	0.00641837	SYNJ2BP/IDH2/RECK/PTPRM/ANGPT2/IGFBP5/ADARB1/FGF2/SEMA7A/SERPINE1/JAG1	11
BP	GO:0046620	regulation of organ growth	0.000165179	0.00641837	TGFBR3/CCNB1/TGFBR2/FGF2/DUSP6/FOXC1	6
BP	GO:0071229	cellular response to acid chemical	0.000167447	0.00642308	PDGFD/CCNB1/CPEB3/E2F1/OSR1/COL1A1/COL5A2/CYP26B1	8
BP	GO:0030336	negative regulation of cell migration	0.000171941	0.00651198	SYNJ2BP/IDH2/RECK/PTPRM/ANGPT2/IGFBP5/ADARB1/FGF2/SERPINE1/JAG1	10
BP	GO:0048545	response to steroid hormone	0.000178537	0.00667727	ESRRG/CRY2/KLF9/TXNIP/CBFB/SKP2/THRB/CCNE1/TGFBR2/COL1A1/CCND1	11
BP	GO:0050920	regulation of chemotaxis	0.000190967	0.00700166	PDGFD/ANGPT2/ITGA2/FGF2/ADAM17/S1PR1/SEMA7A/SERPINE1	8
BP	GO:0045446	endothelial cell differentiation	0.00019189	0.00700166	TMEM100/S1PR1/PDPN/JAG1/IL1B/WNT7A	6
BP	GO:0006260	DNA replication	0.000196038	0.00702595	CLSPN/E2F7/POLQ/CHEK1/RRM2/CHAF1A/GINS4/NFIA/CCNE1	9
BP	GO:1901988	negative regulation of cell cycle phase transition	0.000197253	0.00702595	CCNB1/CLSPN/E2F7/CHEK1/E2F1/NACC2/BTG2/CCND1	8
BP	GO:0003208	cardiac ventricle morphogenesis	0.00020847	0.00733815	TGFBR3/TGFBR2/SOX11/JAG1/FOXC1	5
BP	GO:0001822	kidney development	0.000212957	0.00739554	PDGFD/ANGPT2/OSR1/FGF2/SOX11/JAG1/LRRK2/CYP26B1/FOXC1	9
BP	GO:0001649	osteoblast differentiation	0.000217138	0.00739554	CBFB/FIGNL1/IGFBP5/COL1A1/SOX11/RUNX2/SEMA7A/JAG1	8
BP	GO:2000134	negative regulation of G1/S transition of mitotic cell cycle	0.000221902	0.00739554	CCNB1/E2F7/E2F1/NACC2/BTG2/CCND1	6
BP	GO:0072401	signal transduction involved in DNA integrity checkpoint	0.000222459	0.00739554	CCNB1/E2F7/CHEK1/E2F1/BTG2	5
BP	GO:0072422	signal transduction involved in DNA damage checkpoint	0.000222459	0.00739554	CCNB1/E2F7/CHEK1/E2F1/BTG2	5
BP	GO:0007162	negative regulation of cell adhesion	0.000243851	0.00777926	CBFB/ANGPT2/ALOX12/COL1A1/RUNX3/TGFBI/SERPINE1/PLXNA1/JAG1	9
BP	GO:0044839	cell cycle G2/M phase transition	0.000246186	0.00777926	CCNB1/CLSPN/CHEK1/MASTL/SKP2/HAUS8/CDC25A/CCND1	8
BP	GO:2000146	negative regulation of cell motility	0.000247383	0.00777926	SYNJ2BP/IDH2/RECK/PTPRM/ANGPT2/IGFBP5/ADARB1/FGF2/SERPINE1/JAG1	10
BP	GO:0010569	regulation of double-strand break repair via homologous recombination	0.000249433	0.00777926	POLQ/CHEK1/KLHL15/FIGNL1	4
BP	GO:0035136	forelimb morphogenesis	0.000249433	0.00777926	RECK/OSR1/RUNX2/WNT7A	4
BP	GO:0071772	response to BMP	0.000252202	0.00777926	RGMB/TMEM100/PDCD4/TGFBR3/CHRDL1/SOX11/RUNX2	7
BP	GO:0071773	cellular response to BMP stimulus	0.000252202	0.00777926	RGMB/TMEM100/PDCD4/TGFBR3/CHRDL1/SOX11/RUNX2	7
BP	GO:0002062	chondrocyte differentiation	0.000255495	0.00780041	OSR1/TGFBR2/RUNX3/TGFBI/RUNX2/WNT7A	6
BP	GO:0030098	lymphocyte differentiation	0.000278008	0.00840202	CBFB/IL11/MSH2/TGFBR2/SATB1/RUNX3/ADAM17/RUNX2/BCL11B/CYP26B1	10
BP	GO:0001570	vasculogenesis	0.000285684	0.00849904	TMEM100/TGFBR3/TGFBR2/ITGB8/WNT7A	5
BP	GO:0009743	response to carbohydrate	0.000286899	0.00849904	RAB11FIP2/SIDT2/GLUL/TXNIP/ANGPT2/SYBU/TGFBR2/ITGA2	8
BP	GO:0014009	glial cell proliferation	0.000300451	0.00871728	IDH2/E2F1/SOX11/IL1B	4
BP	GO:0010632	regulation of epithelial cell migration	0.000300977	0.00871728	SYNJ2BP/PTPRM/ANGPT2/TGFBR2/SASH1/ITGA2/FGF2/ADAM17/WNT7A	9
BP	GO:0003151	outflow tract morphogenesis	0.000303426	0.00871728	TGFBR3/TGFBR2/SOX11/JAG1/FOXC1	5
BP	GO:1902807	negative regulation of cell cycle G1/S phase transition	0.000306369	0.00871728	CCNB1/E2F7/E2F1/NACC2/BTG2/CCND1	6
BP	GO:0000280	nuclear division	0.000310579	0.00871728	KIF23/CCNB1/CHEK1/MASTL/ZWINT/FIGNL1/CCNE1/HSPA1B/IL1B/CCND1/CYP26B1	11
BP	GO:0070482	response to oxygen levels	0.000311748	0.00871728	ITPR1/SLC2A4/TGFBR3/CCNB1/E2F1/ANGPT2/TGFBR2/COL1A1/ITGA2/ADAM17	10
BP	GO:0014855	striated muscle cell proliferation	0.00032199	0.00892032	TGFBR3/CCNB1/TGFBR2/FGF2/FOXC1	5
BP	GO:0000724	double-strand break repair via homologous recombination	0.000334619	0.00918514	POLQ/CHEK1/GINS4/KLHL15/FIGNL1/NABP1	6
BP	GO:0060420	regulation of heart growth	0.000341403	0.00928616	TGFBR3/CCNB1/TGFBR2/FGF2/DUSP6	5
BP	GO:0000725	recombinational repair	0.000349489	0.00942046	POLQ/CHEK1/GINS4/KLHL15/FIGNL1/NABP1	6
BP	GO:0003158	endothelium development	0.000364871	0.00957627	TMEM100/S1PR1/PDPN/JAG1/IL1B/WNT7A	6
BP	GO:0030326	embryonic limb morphogenesis	0.000364871	0.00957627	RECK/OSR1/RUNX2/WNT7A/CYP26B1/HOXA10	6
BP	GO:0035113	embryonic appendage morphogenesis	0.000364871	0.00957627	RECK/OSR1/RUNX2/WNT7A/CYP26B1/HOXA10	6
BP	GO:0042476	odontogenesis	0.000380779	0.00987547	OSR1/COL1A1/RUNX2/SERPINE1/BCL11B/FOXC1	6
BP	GO:0048864	stem cell development	0.000382872	0.00987547	SOX11/SEMA7A/JAG1/WNT7A/FOXC1	5
BP	GO:0030217	T cell differentiation	0.000396033	0.010072	CBFB/TGFBR2/SATB1/RUNX3/ADAM17/RUNX2/BCL11B/CYP26B1	8
BP	GO:0031644	regulation of neurological system process	0.000397223	0.010072	TMEM100/NPTX1/ITGA2/MYRF/WNT7A/LRRK2	6
BP	GO:0014910	regulation of smooth muscle cell migration	0.000404981	0.0101824	PDGFD/IGFBP5/ITGA2/SERPINE1/PLXNA1	5
BP	GO:0048732	gland development	0.000443903	0.011068	TGFBR3/E2F7/THRB/TGFBR2/IGFBP5/PRLR/ITGA2/BCL11B/PLXNA1/CCND1/FOXC1	11
BP	GO:0050921	positive regulation of chemotaxis	0.000449908	0.011125	PDGFD/ITGA2/FGF2/ADAM17/S1PR1/SERPINE1	6
BP	GO:0043409	negative regulation of MAPK cascade	0.000456426	0.0111937	SYNJ2BP/PDCD4/PBK/DUSP2/TIMP3/DUSP6/IL1B	7
BP	GO:0072132	mesenchyme morphogenesis	0.000498163	0.0121179	TMEM100/OSR1/TGFBR2/FOXC1	4
BP	GO:0000079	regulation of cyclin-dependent protein serine/threonine kinase activity	0.000503182	0.0121413	CCNB1/KAT2B/CCNE1/CDC25A/CCND1	5
BP	GO:0046879	hormone secretion	0.000517603	0.0123894	RAB11FIP2/SIDT2/GLUL/ITPR1/IL11/SYBU/SOX11/RAPGEF4/IL1B	9
BP	GO:0061041	regulation of wound healing	0.00052846	0.0125488	ALOX12/TGFBR2/FGF2/ENPP4/SERPINE1/PDPN	6
BP	GO:0060021	roof of mouth development	0.00055852	0.0131582	TGFBR3/OSR1/TGFBR2/SOX11/WNT7A	5
BP	GO:0072006	nephron development	0.000571537	0.0132599	PDGFD/ANGPT2/OSR1/FGF2/JAG1/FOXC1	6
BP	GO:0007219	Notch signaling pathway	0.0005717	0.0132599	SYNJ2BP/TMEM100/KAT2B/TGFBR2/ADAM17/JAG1/FOXC1	7
BP	GO:0072012	glomerulus vasculature development	0.000576333	0.0132645	PDGFD/ANGPT2/OSR1	3
BP	GO:0014909	smooth muscle cell migration	0.000587843	0.013352	PDGFD/IGFBP5/ITGA2/SERPINE1/PLXNA1	5
BP	GO:0071559	response to transforming growth factor beta	0.000597095	0.013352	PDGFD/TGFBR3/TGFBR2/COL1A1/RUNX3/ADAM17/SOX11/WNT7A	8
BP	GO:0007565	female pregnancy	0.000608564	0.013352	RECK/ANGPT2/TGFBR2/IGFBP5/PRLR/ITGA2/IL1B	7
BP	GO:0009749	response to glucose	0.000608564	0.013352	RAB11FIP2/SIDT2/GLUL/TXNIP/ANGPT2/SYBU/TGFBR2	7
BP	GO:1901991	negative regulation of mitotic cell cycle phase transition	0.000608564	0.013352	CCNB1/CLSPN/E2F7/E2F1/NACC2/BTG2/CCND1	7
BP	GO:1904029	regulation of cyclin-dependent protein kinase activity	0.000618307	0.013352	CCNB1/KAT2B/CCNE1/CDC25A/CCND1	5
BP	GO:0045765	regulation of angiogenesis	0.00061889	0.013352	SYNJ2BP/PTPRM/ANGPT2/TGFBR2/SASH1/FGF2/ITGB8/SERPINE1/IL1B/FOXC1	10
BP	GO:0001666	response to hypoxia	0.000622759	0.013352	ITPR1/SLC2A4/TGFBR3/CCNB1/E2F1/ANGPT2/TGFBR2/ITGA2/ADAM17	9
BP	GO:0007566	embryo implantation	0.000625545	0.013352	RECK/TGFBR2/PRLR/IL1B	4
BP	GO:0030199	collagen fibril organization	0.000625545	0.013352	COL1A1/COL5A3/COL5A2/FOXC1	4
BP	GO:0090596	sensory organ morphogenesis	0.000629223	0.013352	PTPRM/THRB/OSR1/SOX11/COL5A2/FJX1/JAG1/CYP26B1	8
BP	GO:0023061	signal release	0.000633757	0.0133535	RAB11FIP2/SIDT2/GLUL/ITPR1/IL11/SYBU/SOX11/RAPGEF4/IL1B/WNT7A/LRRK2	11
BP	GO:0030278	regulation of ossification	0.000647294	0.0135391	OSR1/IGFBP5/SOX11/RUNX2/S1PR1/JAG1/EGR2	7
BP	GO:0009914	hormone transport	0.000651614	0.0135391	RAB11FIP2/SIDT2/GLUL/ITPR1/IL11/SYBU/SOX11/RAPGEF4/IL1B	9
BP	GO:0036037	CD8-positive, alpha-beta T cell activation	0.00065915	0.0135815	CBFB/SATB1/RUNX3	3
BP	GO:0003007	heart morphogenesis	0.000662734	0.0135815	TMEM100/PDCD4/TGFBR3/TGFBR2/SOX11/S1PR1/JAG1/FOXC1	8
BP	GO:0060563	neuroepithelial cell differentiation	0.000672697	0.0136919	CDH2/SOX11/SERPINE1/JAG1	4
BP	GO:0035265	organ growth	0.000687956	0.0139079	TGFBR3/CCNB1/TGFBR2/FGF2/S1PR1/DUSP6/FOXC1	7
BP	GO:0009746	response to hexose	0.000709032	0.0142377	RAB11FIP2/SIDT2/GLUL/TXNIP/ANGPT2/SYBU/TGFBR2	7
BP	GO:0045787	positive regulation of cell cycle	0.000740435	0.0147471	KIF23/CCNB1/E2F7/CHEK1/E2F1/BTG2/CCNE1/CDC25A/IL1B/CCND1	10
BP	GO:0061437	renal system vasculature development	0.000749186	0.0147471	PDGFD/ANGPT2/OSR1	3
BP	GO:0061440	kidney vasculature development	0.000749186	0.0147471	PDGFD/ANGPT2/OSR1	3
BP	GO:0060043	regulation of cardiac muscle cell proliferation	0.000774462	0.0149668	TGFBR3/CCNB1/TGFBR2/FGF2	4
BP	GO:0090303	positive regulation of wound healing	0.000774462	0.0149668	TGFBR2/ENPP4/SERPINE1/PDPN	4
BP	GO:0000086	G2/M transition of mitotic cell cycle	0.00077535	0.0149668	CCNB1/CLSPN/MASTL/SKP2/HAUS8/CDC25A/CCND1	7
BP	GO:0036293	response to decreased oxygen levels	0.000795337	0.0151533	ITPR1/SLC2A4/TGFBR3/CCNB1/E2F1/ANGPT2/TGFBR2/ITGA2/ADAM17	9
BP	GO:0045766	positive regulation of angiogenesis	0.000798514	0.0151533	ANGPT2/TGFBR2/SASH1/FGF2/ITGB8/SERPINE1/IL1B	7
BP	GO:0048592	eye morphogenesis	0.000800206	0.0151533	PTPRM/THRB/SOX11/COL5A2/FJX1/JAG1	6
BP	GO:0046883	regulation of hormone secretion	0.000811496	0.0152704	SIDT2/GLUL/ITPR1/IL11/SYBU/SOX11/RAPGEF4/IL1B	8
BP	GO:0006977	DNA damage response, signal transduction by p53 class mediator resulting in cell cycle arrest	0.000829216	0.0155063	CCNB1/E2F7/E2F1/BTG2	4
BP	GO:0030194	positive regulation of blood coagulation	0.000846684	0.0156375	ENPP4/SERPINE1/PDPN	3
BP	GO:1900048	positive regulation of hemostasis	0.000846684	0.0156375	ENPP4/SERPINE1/PDPN	3
BP	GO:0030073	insulin secretion	0.000871308	0.0158114	RAB11FIP2/SIDT2/GLUL/ITPR1/SYBU/RAPGEF4/IL1B	7
BP	GO:0050679	positive regulation of epithelial cell proliferation	0.000871308	0.0158114	GLUL/OSR1/FGF2/ADAM17/SOX11/CCND1/WNT7A	7
BP	GO:0048871	multicellular organismal homeostasis	0.00087195	0.0158114	ESRRG/RAB11FIP2/ALOX12/PRLR/NOVA1/ADAM17/S1PR1/LPCAT1/IL1B/CYP26B1/FOXC1	11
BP	GO:0072431	signal transduction involved in mitotic G1 DNA damage checkpoint	0.000886646	0.0158853	CCNB1/E2F7/E2F1/BTG2	4
BP	GO:1902400	intracellular signal transduction involved in G1 DNA damage checkpoint	0.000886646	0.0158853	CCNB1/E2F7/E2F1/BTG2	4
BP	GO:0001958	endochondral ossification	0.000951879	0.0166551	COL1A1/RUNX2/FOXC1	3
BP	GO:0036075	replacement ossification	0.000951879	0.0166551	COL1A1/RUNX2/FOXC1	3
BP	GO:0050820	positive regulation of coagulation	0.000951879	0.0166551	ENPP4/SERPINE1/PDPN	3
BP	GO:0050926	regulation of positive chemotaxis	0.000951879	0.0166551	ANGPT2/ITGA2/S1PR1	3
BP	GO:1901861	regulation of muscle tissue development	0.000988065	0.016974	TGFBR3/CCNB1/TGFBR2/IGFBP5/FGF2/CYP26B1	6
BP	GO:0046632	alpha-beta T cell differentiation	0.000991982	0.016974	CBFB/TGFBR2/SATB1/RUNX3/BCL11B	5
BP	GO:0002009	morphogenesis of an epithelium	0.000999453	0.016974	PRICKLE2/OSR1/TGFBR2/IGFBP5/FGF2/ADAM17/SOX11/PDPN/PLXNA1/JAG1/WNT7A	11
BP	GO:2000027	regulation of animal organ morphogenesis	0.00100418	0.016974	PRICKLE2/THRB/TGFBR2/RUNX2/JAG1/WNT7A/FOXC1	7
BP	GO:0072413	signal transduction involved in mitotic cell cycle checkpoint	0.00100982	0.016974	CCNB1/E2F7/E2F1/BTG2	4
BP	GO:1902402	signal transduction involved in mitotic DNA damage checkpoint	0.00100982	0.016974	CCNB1/E2F7/E2F1/BTG2	4
BP	GO:1902403	signal transduction involved in mitotic DNA integrity checkpoint	0.00100982	0.016974	CCNB1/E2F7/E2F1/BTG2	4
BP	GO:0021700	developmental maturation	0.00103405	0.0172842	CCNB1/CBFB/RECK/NFIA/SYBU/RUNX2/S1PR1/LRRK2	8
BP	GO:0014812	muscle cell migration	0.00108331	0.018007	PDGFD/IGFBP5/ITGA2/SERPINE1/PLXNA1	5
BP	GO:0007178	transmembrane receptor protein serine/threonine kinase signaling pathway	0.00109167	0.0180458	RGMB/TMEM100/PDCD4/TGFBR3/CHRDL1/TGFBR2/ADAM17/SOX11/RUNX2	9
BP	GO:1901987	regulation of cell cycle phase transition	0.00112233	0.0184506	CCNB1/CLSPN/E2F7/CHEK1/E2F1/NACC2/BTG2/HAUS8/CDC25A/CCND1	10
BP	GO:0010971	positive regulation of G2/M transition of mitotic cell cycle	0.00118627	0.0193414	CCNB1/CDC25A/CCND1	3
BP	GO:0140014	mitotic nuclear division	0.00118945	0.0193414	KIF23/CCNB1/CHEK1/ZWINT/CCNE1/HSPA1B/IL1B/CCND1	8
BP	GO:0010631	epithelial cell migration	0.0012328	0.0199381	SYNJ2BP/PTPRM/ANGPT2/TGFBR2/SASH1/ITGA2/FGF2/ADAM17/WNT7A	9
BP	GO:0050768	negative regulation of neurogenesis	0.0012452	0.0200103	IDH2/THRB/SOX11/SEMA7A/JAG1/IL1B/WNT7A/LRRK2	8
BP	GO:0050804	modulation of chemical synaptic transmission	0.00125064	0.0200103	CDH2/GLUL/CPEB3/AKAP12/NPTX1/SYBU/IL1B/WNT7A/LRRK2/EGR2	10
BP	GO:0050878	regulation of body fluid levels	0.00125964	0.0200471	RAB11FIP2/ITPR1/ALOX12/COL1A1/PRLR/ITGA2/ENPP4/SERPINE1/PDPN/CCND1/CYP26B1	11
BP	GO:0099177	regulation of trans-synaptic signaling	0.00127315	0.0201548	CDH2/GLUL/CPEB3/AKAP12/NPTX1/SYBU/IL1B/WNT7A/LRRK2/EGR2	10
BP	GO:0071156	regulation of cell cycle arrest	0.00128449	0.0202273	CCNB1/E2F7/E2F1/BTG2/CCND1	5
BP	GO:0090132	epithelium migration	0.00130871	0.0205008	SYNJ2BP/PTPRM/ANGPT2/TGFBR2/SASH1/ITGA2/FGF2/ADAM17/WNT7A	9
BP	GO:0072331	signal transduction by p53 class mediator	0.00131756	0.020532	CCNB1/E2F7/CHEK1/E2F1/BTG2/MSH2/FHIT	7
BP	GO:1903034	regulation of response to wounding	0.00133137	0.0205424	ALOX12/TGFBR2/FGF2/ENPP4/SERPINE1/PDPN	6
BP	GO:0090287	regulation of cellular response to growth factor stimulus	0.00133272	0.0205424	TGFBR3/CHRDL1/TGFBR2/FGF2/ADAM17/SOX11/RUNX2/IL1B	8
BP	GO:0048593	camera-type eye morphogenesis	0.00133883	0.0205424	PTPRM/THRB/SOX11/FJX1/JAG1	5
BP	GO:1903036	positive regulation of response to wounding	0.00136953	0.0209064	TGFBR2/ENPP4/SERPINE1/PDPN	4
BP	GO:0051302	regulation of cell division	0.0014187	0.0215351	PDGFD/KIF23/E2F7/TXNIP/FGF2/IL1B	6
BP	GO:0044706	multi-multicellular organism process	0.00142512	0.0215351	RECK/ANGPT2/TGFBR2/IGFBP5/PRLR/ITGA2/IL1B	7
BP	GO:0033627	cell adhesion mediated by integrin	0.00145092	0.0217695	ITGA2/ADAM17/ITGB8/SERPINE1	4
BP	GO:0090068	positive regulation of cell cycle process	0.00145696	0.0217695	KIF23/CCNB1/E2F7/E2F1/BTG2/CDC25A/IL1B/CCND1	8
BP	GO:0010594	regulation of endothelial cell migration	0.00146245	0.0217695	SYNJ2BP/PTPRM/ANGPT2/SASH1/FGF2/ADAM17/WNT7A	7
BP	GO:0090130	tissue migration	0.00147185	0.0218008	SYNJ2BP/PTPRM/ANGPT2/TGFBR2/SASH1/ITGA2/FGF2/ADAM17/WNT7A	9
BP	GO:0002065	columnar/cuboidal epithelial cell differentiation	0.00151203	0.0221764	SIDT2/CDH2/SOX11/SERPINE1/JAG1	5
BP	GO:0060349	bone morphogenesis	0.00151203	0.0221764	TGFBR2/COL1A1/RUNX2/CYP26B1/FOXC1	5
BP	GO:0030522	intracellular receptor signaling pathway	0.00152245	0.0221961	ESRRG/CRY2/CBFB/SKP2/THRB/CCNE1/HSPA1B/CYP26B1	8
BP	GO:0010812	negative regulation of cell-substrate adhesion	0.00153562	0.0221961	ANGPT2/COL1A1/SERPINE1/JAG1	4
BP	GO:0050918	positive chemotaxis	0.00153562	0.0221961	ANGPT2/ITGA2/FGF2/S1PR1	4
BP	GO:0006338	chromatin remodeling	0.00155782	0.0223014	HMGB3/CHEK1/ANP32E/KAT2B/CENPQ/SATB1	6
BP	GO:0010634	positive regulation of epithelial cell migration	0.00155782	0.0223014	TGFBR2/SASH1/ITGA2/FGF2/ADAM17/WNT7A	6
BP	GO:0014013	regulation of gliogenesis	0.00157327	0.0224153	CDH2/IDH2/E2F1/SOX11/IL1B	5
BP	GO:0044319	wound healing, spreading of cells	0.00160113	0.0224599	ADAM17/PDPN/WNT7A	3
BP	GO:0090505	epiboly involved in wound healing	0.00160113	0.0224599	ADAM17/PDPN/WNT7A	3
BP	GO:1902751	positive regulation of cell cycle G2/M phase transition	0.00160113	0.0224599	CCNB1/CDC25A/CCND1	3
BP	GO:2000045	regulation of G1/S transition of mitotic cell cycle	0.00160642	0.0224599	CCNB1/E2F7/E2F1/NACC2/BTG2/CCND1	6
BP	GO:0071230	cellular response to amino acid stimulus	0.00162371	0.022596	PDGFD/CPEB3/COL1A1/COL5A2	4
BP	GO:0098693	regulation of synaptic vesicle cycle	0.00170119	0.0235647	CDH2/SLC2A4/RAPGEF4/WNT7A/LRRK2	5
BP	GO:0009954	proximal/distal pattern formation	0.00175711	0.0240058	OSR1/CYP26B1/HOXA10	3
BP	GO:0010039	response to iron ion	0.00175711	0.0240058	CCNB1/CYBRD1/CCND1	3
BP	GO:0090504	epiboly	0.00175711	0.0240058	ADAM17/PDPN/WNT7A	3
BP	GO:1902749	regulation of cell cycle G2/M phase transition	0.00181248	0.0246497	CCNB1/CLSPN/CHEK1/HAUS8/CDC25A/CCND1	6
BP	GO:0051961	negative regulation of nervous system development	0.00188578	0.0255305	IDH2/THRB/SOX11/SEMA7A/JAG1/IL1B/WNT7A/LRRK2	8
BP	GO:0050796	regulation of insulin secretion	0.00192273	0.0259136	SIDT2/GLUL/ITPR1/SYBU/RAPGEF4/IL1B	6
BP	GO:0035914	skeletal muscle cell differentiation	0.00201128	0.026865	BTG2/SOX11/CYP26B1/EGR2	4
BP	GO:0060350	endochondral bone morphogenesis	0.00201128	0.026865	TGFBR2/COL1A1/RUNX2/FOXC1	4
BP	GO:0006302	double-strand break repair	0.00206987	0.0275247	POLQ/CHEK1/GINS4/KLHL15/FIGNL1/MSH2/NABP1	7
BP	GO:2000779	regulation of double-strand break repair	0.00211733	0.0279264	POLQ/CHEK1/KLHL15/FIGNL1	4
BP	GO:0007409	axonogenesis	0.00211875	0.0279264	CDH2/NPTX1/PTPRM/ADARB1/SEMA7A/VLDLR/BCL11B/PLXNA1/WNT7A/EGR2	10
BP	GO:1901990	regulation of mitotic cell cycle phase transition	0.00213757	0.0280509	CCNB1/CLSPN/E2F7/E2F1/NACC2/BTG2/HAUS8/CDC25A/CCND1	9
BP	GO:0042110	T cell activation	0.00218824	0.0285904	CBFB/TGFBR2/SATB1/PRLR/RUNX3/ADAM17/RUNX2/BCL11B/IL1B/CYP26B1	10
BP	GO:0007088	regulation of mitotic nuclear division	0.0022206	0.0288871	CCNB1/CHEK1/CCNE1/HSPA1B/IL1B/CCND1	6
BP	GO:0009755	hormone-mediated signaling pathway	0.00227498	0.0294664	ESRRG/CRY2/CBFB/SKP2/THRB/CCNE1/PRLR	7
BP	GO:0051101	regulation of DNA binding	0.00229024	0.0295362	E2F1/CPNE1/ITGA2/SOX11/FOXC1	5
BP	GO:0055021	regulation of cardiac muscle tissue growth	0.00234089	0.0300599	TGFBR3/CCNB1/TGFBR2/FGF2	4
BP	GO:0001667	ameboidal-type cell migration	0.00237003	0.030304	SYNJ2BP/PTPRM/ANGPT2/TGFBR2/SASH1/ITGA2/FGF2/ADAM17/SEMA7A/WNT7A	10
BP	GO:0071560	cellular response to transforming growth factor beta stimulus	0.00238325	0.0303434	PDGFD/TGFBR3/TGFBR2/COL1A1/ADAM17/SOX11/WNT7A	7
BP	GO:0030072	peptide hormone secretion	0.00249546	0.0316373	RAB11FIP2/SIDT2/GLUL/ITPR1/SYBU/RAPGEF4/IL1B	7
BP	GO:0048706	embryonic skeletal system development	0.00254535	0.0321337	OSR1/TGFBR2/COL1A1/SOX11/RUNX2	5
BP	GO:0043407	negative regulation of MAP kinase activity	0.0025802	0.0323011	PDCD4/DUSP2/DUSP6/IL1B	4
BP	GO:0060411	cardiac septum morphogenesis	0.0025802	0.0323011	TGFBR3/TGFBR2/SOX11/JAG1	4
BP	GO:1903708	positive regulation of hemopoiesis	0.00262257	0.0326947	CBFB/TGFBR2/RUNX3/HSPA1B/JAG1/FOXC1	6
BP	GO:0003231	cardiac ventricle development	0.00263479	0.0327108	TGFBR3/TGFBR2/SOX11/JAG1/FOXC1	5
BP	GO:0016572	histone phosphorylation	0.00267825	0.0329766	CCNB1/CHEK1/IL1B	3
BP	GO:0060045	positive regulation of cardiac muscle cell proliferation	0.00267825	0.0329766	TGFBR3/CCNB1/FGF2	3
BP	GO:0030193	regulation of blood coagulation	0.00270593	0.0330454	ALOX12/ENPP4/SERPINE1/PDPN	4
BP	GO:1900046	regulation of hemostasis	0.00270593	0.0330454	ALOX12/ENPP4/SERPINE1/PDPN	4
BP	GO:0032355	response to estradiol	0.0027265	0.0331613	TXNIP/COL1A1/ITGA2/CCND1/WNT7A	5
BP	GO:1902806	regulation of cell cycle G1/S phase transition	0.00276799	0.0335297	CCNB1/E2F7/E2F1/NACC2/BTG2/CCND1	6
BP	GO:0014032	neural crest cell development	0.00283579	0.0338887	SOX11/SEMA7A/JAG1/FOXC1	4
BP	GO:0031100	animal organ regeneration	0.00283579	0.0338887	TGFBR3/ANGPT2/TGFBR2/CCND1	4
BP	GO:0071260	cellular response to mechanical stimulus	0.00283579	0.0338887	CHEK1/COL1A1/ITGA2/IL1B	4
BP	GO:0006367	transcription initiation from RNA polymerase II promoter	0.00284293	0.0338887	ESRRG/CBFB/KAT2B/THRB/RUNX2/CCND1	6
BP	GO:0032506	cytokinetic process	0.00289195	0.0343362	KIF23/CEP55/RTKN	3
BP	GO:0003206	cardiac chamber morphogenesis	0.00291681	0.0343546	TGFBR3/TGFBR2/SOX11/JAG1/FOXC1	5
BP	GO:0021561	facial nerve development	0.00295091	0.0343546	ADARB1/EGR2	2
BP	GO:0021610	facial nerve morphogenesis	0.00295091	0.0343546	ADARB1/EGR2	2
BP	GO:0031442	positive regulation of mRNA 3'-end processing	0.00295091	0.0343546	CCNB1/CPEB3	2
BP	GO:0033197	response to vitamin E	0.00295091	0.0343546	COL1A1/CCND1	2
BP	GO:0031099	regeneration	0.00299737	0.0347602	TGFBR3/CCNB1/ANGPT2/TGFBR2/CCND1/WNT7A	6
BP	GO:0042770	signal transduction in response to DNA damage	0.00301549	0.0348353	CCNB1/E2F7/CHEK1/E2F1/BTG2	5
BP	GO:0071902	positive regulation of protein serine/threonine kinase activity	0.00309715	0.0356411	PDGFD/CCNB1/SASH1/FGF2/DUSP6/IL1B/CCND1/LRRK2	8
BP	GO:2000826	regulation of heart morphogenesis	0.00311587	0.0357191	TGFBR2/JAG1/FOXC1	3
BP	GO:0043401	steroid hormone mediated signaling pathway	0.00324068	0.0370081	ESRRG/CRY2/CBFB/SKP2/THRB/CCNE1	6
BP	GO:0010721	negative regulation of cell development	0.00327588	0.0372678	IDH2/THRB/SOX11/SEMA7A/JAG1/IL1B/WNT7A/LRRK2	8
BP	GO:1901343	negative regulation of vasculature development	0.00332497	0.0373936	SYNJ2BP/PDCD4/PTPRM/ANGPT2/SERPINE1/FOXC1	6
BP	GO:0050729	positive regulation of inflammatory response	0.00332598	0.0373936	PDCD4/ITGA2/SERPINE1/IL1B/LRRK2	5
BP	GO:0045165	cell fate commitment	0.00332727	0.0373936	FGF2/RUNX2/PDPN/BCL11B/JAG1/WNT7A/CYP26B1	7
BP	GO:0070317	negative regulation of G0 to G1 transition	0.00335015	0.0373936	CHEK1/RRM2/E2F1	3
BP	GO:0014031	mesenchymal cell development	0.00339795	0.0373936	SOX11/SEMA7A/JAG1/FOXC1	4
BP	GO:0050818	regulation of coagulation	0.00339795	0.0373936	ALOX12/ENPP4/SERPINE1/PDPN	4
BP	GO:0060415	muscle tissue morphogenesis	0.00339795	0.0373936	TGFBR3/ADARB1/S1PR1/FOXC1	4
BP	GO:0071158	positive regulation of cell cycle arrest	0.00339795	0.0373936	CCNB1/E2F7/E2F1/BTG2	4
BP	GO:0071496	cellular response to external stimulus	0.00339941	0.0373936	GLUL/GABARAPL1/CHEK1/SKP2/COL1A1/ITGA2/IL1B/LRRK2	8
BP	GO:0046631	alpha-beta T cell activation	0.00343442	0.0375028	CBFB/TGFBR2/SATB1/RUNX3/BCL11B	5
BP	GO:0071901	negative regulation of protein serine/threonine kinase activity	0.00343442	0.0375028	PDCD4/KAT2B/DUSP2/DUSP6/IL1B	5
BP	GO:1901652	response to peptide	0.00347003	0.0376389	SLC2A4/TGFBR3/KAT2B/BTG2/IGFBP5/COL1A1/PRLR/JAG1/IL1B/EGR2	10
BP	GO:0071383	cellular response to steroid hormone stimulus	0.00347204	0.0376389	ESRRG/CRY2/KLF9/CBFB/SKP2/THRB/CCNE1	7
BP	GO:0043970	histone H3-K9 acetylation	0.0035237	0.0377882	CHEK1/KAT2B	2
BP	GO:0060211	regulation of nuclear-transcribed mRNA poly(A) tail shortening	0.0035237	0.0377882	CPEB3/BTG2	2
BP	GO:0060213	positive regulation of nuclear-transcribed mRNA poly(A) tail shortening	0.0035237	0.0377882	CPEB3/BTG2	2
BP	GO:0001709	cell fate determination	0.00359494	0.0384145	JAG1/WNT7A/CYP26B1	3
BP	GO:0009411	response to UV	0.00365887	0.0389585	PBK/CHEK1/MSH2/CDC25A/CCND1	5
BP	GO:0045778	positive regulation of ossification	0.00370557	0.0391769	OSR1/SOX11/RUNX2/JAG1	4
BP	GO:0051781	positive regulation of cell division	0.00370557	0.0391769	PDGFD/KIF23/FGF2/IL1B	4
BP	GO:0006509	membrane protein ectodomain proteolysis	0.00385039	0.0403058	ADAM17/TIMP3/IL1B	3
BP	GO:0045910	negative regulation of DNA recombination	0.00385039	0.0403058	POLQ/KLHL15/MSH2	3
BP	GO:0043405	regulation of MAP kinase activity	0.00386056	0.0403058	PDGFD/PDCD4/SASH1/FGF2/DUSP2/DUSP6/IL1B/LRRK2	8
BP	GO:0000281	mitotic cytokinesis	0.00386624	0.0403058	KIF23/CEP55/RTKN/TRIM36	4
BP	GO:0042063	gliogenesis	0.00401687	0.0413097	CDH2/IDH2/E2F1/SOX11/MYRF/IL1B/EGR2	7
BP	GO:0043542	endothelial cell migration	0.00401687	0.0413097	SYNJ2BP/PTPRM/ANGPT2/SASH1/FGF2/ADAM17/WNT7A	7
BP	GO:0014033	neural crest cell differentiation	0.00403156	0.0413097	SOX11/SEMA7A/JAG1/FOXC1	4
BP	GO:0045844	positive regulation of striated muscle tissue development	0.00403156	0.0413097	TGFBR3/CCNB1/FGF2/CYP26B1	4
BP	GO:0048636	positive regulation of muscle organ development	0.00403156	0.0413097	TGFBR3/CCNB1/FGF2/CYP26B1	4
BP	GO:0003197	endocardial cushion development	0.00411664	0.0414891	TMEM100/TGFBR2/JAG1	3
BP	GO:0045601	regulation of endothelial cell differentiation	0.00411664	0.0414891	TMEM100/JAG1/IL1B	3
BP	GO:0061564	axon development	0.00412579	0.0414891	CDH2/NPTX1/PTPRM/ADARB1/SEMA7A/VLDLR/BCL11B/PLXNA1/WNT7A/EGR2	10
BP	GO:0033127	regulation of histone phosphorylation	0.00414392	0.0414891	CCNB1/IL1B	2
BP	GO:0072189	ureter development	0.00414392	0.0414891	NFIA/OSR1	2
BP	GO:1905049	negative regulation of metallopeptidase activity	0.00414392	0.0414891	RECK/TIMP3	2
BP	GO:0051783	regulation of nuclear division	0.004159	0.0414891	CCNB1/CHEK1/CCNE1/HSPA1B/IL1B/CCND1	6
BP	GO:0007548	sex differentiation	0.00418385	0.0414891	CBX2/MSH2/OSR1/CCND1/WNT7A/FOXC1/HOXA10	7
BP	GO:0035710	CD4-positive, alpha-beta T cell activation	0.0042016	0.0414891	CBFB/TGFBR2/SATB1/RUNX3	4
BP	GO:0042475	odontogenesis of dentin-containing tooth	0.0042016	0.0414891	RUNX2/SERPINE1/BCL11B/FOXC1	4
BP	GO:1901863	positive regulation of muscle tissue development	0.0042016	0.0414891	TGFBR3/CCNB1/FGF2/CYP26B1	4
BP	GO:0030879	mammary gland development	0.00426584	0.0419848	TGFBR2/IGFBP5/PRLR/ITGA2/CCND1	5
BP	GO:0003002	regionalization	0.00429314	0.042115	HOXC8/BTG2/OSR1/WNT7A/CYP26B1/EGR2/FOXC1/HOXA10	8
BP	GO:0043434	response to peptide hormone	0.00431264	0.042168	SLC2A4/TGFBR3/KAT2B/BTG2/IGFBP5/COL1A1/PRLR/IL1B/EGR2	9
BP	GO:0090276	regulation of peptide hormone secretion	0.00436362	0.042271	SIDT2/GLUL/ITPR1/SYBU/RAPGEF4/IL1B	6
BP	GO:0048644	muscle organ morphogenesis	0.00437642	0.042271	TGFBR3/ADARB1/S1PR1/FOXC1	4
BP	GO:0047496	vesicle transport along microtubule	0.00439382	0.042271	KIF23/FYCO1/SYBU	3
BP	GO:0051646	mitochondrion localization	0.00439382	0.042271	SYNJ2BP/SYBU/LRRK2	3
BP	GO:0070316	regulation of G0 to G1 transition	0.00439382	0.042271	CHEK1/RRM2/E2F1	3
BP	GO:0033273	response to vitamin	0.00455609	0.0436917	COL1A1/ITGA2/CCND1/CYP26B1	4
BP	GO:0014911	positive regulation of smooth muscle cell migration	0.00468205	0.044472	PDGFD/IGFBP5/ITGA2	3
BP	GO:0048483	autonomic nervous system development	0.00468205	0.044472	ADARB1/SOX11/EGR2	3
BP	GO:0060412	ventricular septum morphogenesis	0.00468205	0.044472	TGFBR3/TGFBR2/SOX11	3
BP	GO:0008340	determination of adult lifespan	0.00481085	0.0451224	MSH2/LRRK2	2
BP	GO:0090036	regulation of protein kinase C signaling	0.00481085	0.0451224	AKAP12/GPD1L	2
BP	GO:0090399	replicative senescence	0.00481085	0.0451224	CHEK1/SERPINE1	2
BP	GO:0150078	positive regulation of neuroinflammatory response	0.00481085	0.0451224	IL1B/LRRK2	2
BP	GO:0001961	positive regulation of cytokine-mediated signaling pathway	0.00498146	0.0461441	CPNE1/ADAM17/HSPA1B	3
BP	GO:0030857	negative regulation of epithelial cell differentiation	0.00498146	0.0461441	OSR1/JAG1/CCND1	3
BP	GO:0032757	positive regulation of interleukin-8 production	0.00498146	0.0461441	HSPA1B/SERPINE1/IL1B	3
BP	GO:0045023	G0 to G1 transition	0.00498146	0.0461441	CHEK1/RRM2/E2F1	3
BP	GO:0046638	positive regulation of alpha-beta T cell differentiation	0.00529218	0.0485688	CBFB/TGFBR2/RUNX3	3
BP	GO:0055023	positive regulation of cardiac muscle tissue growth	0.00529218	0.0485688	TGFBR3/CCNB1/FGF2	3
BP	GO:0060042	retina morphogenesis in camera-type eye	0.00529218	0.0485688	PTPRM/THRB/FJX1	3
BP	GO:0048704	embryonic skeletal system morphogenesis	0.00532439	0.0485688	OSR1/TGFBR2/SOX11/RUNX2	4
BP	GO:0055006	cardiac cell development	0.00532439	0.0485688	PDCD4/TGFBR3/CCNB1/JAG1	4
BP	GO:0016202	regulation of striated muscle tissue development	0.00538157	0.0489412	TGFBR3/CCNB1/TGFBR2/FGF2/CYP26B1	5
BP	GO:0018105	peptidyl-serine phosphorylation	0.00550444	0.0494822	CCNB1/CLSPN/GPD1L/IL11/MASTL/TGFBR2/LRRK2	7
BP	GO:0010715	regulation of extracellular matrix disassembly	0.00552375	0.0494822	FSCN1/PDPN	2
BP	GO:0060253	negative regulation of glial cell proliferation	0.00552375	0.0494822	IDH2/SOX11	2
BP	GO:0070365	hepatocyte differentiation	0.00552375	0.0494822	E2F7/ITGA2	2
BP	GO:2001185	regulation of CD8-positive, alpha-beta T cell activation	0.00552375	0.0494822	CBFB/RUNX3	2
BP	GO:0007389	pattern specification process	0.00557433	0.0497862	HOXC8/BTG2/OSR1/TGFBR2/WNT7A/CYP26B1/EGR2/FOXC1/HOXA10	9
BP	GO:0061383	trabecula morphogenesis	0.00561432	0.0499942	TGFBR3/COL1A1/S1PR1	3
CC	GO:0005583	fibrillar collagen trimer	6.08319e-05	0.00918562	COL1A1/COL5A3/COL5A2	3
CC	GO:0098643	banded collagen fibril	6.08319e-05	0.00918562	COL1A1/COL5A3/COL5A2	3
CC	GO:0098644	complex of collagen trimers	0.000342214	0.0212716	COL1A1/COL5A3/COL5A2	3
CC	GO:0000790	nuclear chromatin	0.000397976	0.0212716	HMGB3/ANP32E/E2F1/CHAF1A/NACC2/THRB/SATB1/RUNX3/RUNX2/FOXC1	10
CC	GO:0045121	membrane raft	0.000412674	0.0212716	RGMB/CDH2/SLC2A4/TGFBR2/ADAM17/S1PR1/SLC22A6/PDPN/LRRK2	9
CC	GO:0098857	membrane microdomain	0.000422615	0.0212716	RGMB/CDH2/SLC2A4/TGFBR2/ADAM17/S1PR1/SLC22A6/PDPN/LRRK2	9
CC	GO:0098589	membrane region	0.000545598	0.0235387	RGMB/CDH2/SLC2A4/TGFBR2/ADAM17/S1PR1/SLC22A6/PDPN/LRRK2	9
CC	GO:0044798	nuclear transcription factor complex	0.000649829	0.0245311	E2F7/CBFB/E2F1/THRB/RUNX3/SOX11/POU2AF1	7
CC	GO:0090575	RNA polymerase II transcription factor complex	0.00120912	0.0381685	E2F7/CBFB/E2F1/THRB/RUNX3/POU2AF1	6
CC	GO:0005667	transcription factor complex	0.00126386	0.0381685	E2F7/CBFB/E2F1/THRB/RUNX3/SOX11/RUNX2/POU2AF1/HOXA10	9
CC	GO:0005788	endoplasmic reticulum lumen	0.00171745	0.0471518	PDGFD/CDH2/CHRDL1/IGFBP5/COL1A1/COL5A3/COL5A2/WNT7A	8
MF	GO:0005178	integrin binding	6.01016e-05	0.023079	ITGA2/FGF2/ADAM17/TGFBI/ITGB8/SEMA7A/IL1B	7
MF	GO:0042826	histone deacetylase binding	0.000249921	0.0479848	KPNA2/KAT2B/NACC2/HSPA1B/CCND1/HOXA10	6
