# Supplementary material for: Integrated analysis of ceRNA network and tumor-infiltrating immune cells in esophageal cancer
Source: Biosci Rep. 2021 May 27;41(5):BSR20203804. doi: 10.1042/BSR20203804 (PMC8164107; doi:10.1042/BSR20203804)
Supplement: Supplementary Tables S1-S5 [file BSR-2020-3804_supp1.zip › BSR-2020-3804_suppST2.xlsx]

## Sheet: Sheet1
Table S2: Kyoto Encyclopedia of Genes and Genomes (KEGG) pathway analyses for differentially expressed mRNAs involved in the ceRNA network
ID	Description	pvalue	p.adjust	geneID	Count
hsa04218	Cellular senescence	1.40637e-05	0.00270022	ITPR1/CCNB1/CHEK1/E2F1/CCNE1/TGFBR2/CDC25A/SERPINE1/CCND1	9
hsa04115	p53 signaling pathway	5.88593e-05	0.00565049	CCNB1/CHEK1/RRM2/CCNE1/SERPINE1/CCND1	6
hsa04110	Cell cycle	0.000154626	0.00835318	CCNB1/CHEK1/E2F1/SKP2/CCNE1/CDC25A/CCND1	7
hsa05222	Small cell lung cancer	0.000214084	0.00835318	E2F1/SKP2/CCNE1/ITGA2/FHIT/CCND1	6
hsa04068	FoxO signaling pathway	0.000217531	0.00835318	SLC2A4/CCNB1/GABARAPL1/SKP2/TGFBR2/S1PR1/CCND1	7
hsa05205	Proteoglycans in cancer	0.000646552	0.0206897	PDCD4/ITPR1/COL1A1/ITGA2/FGF2/TIMP3/CCND1/WNT7A	8
