# Supplementary material for: Integrated analysis of ceRNA network and tumor-infiltrating immune cells in esophageal cancer
Source: Biosci Rep. 2021 May 27;41(5):BSR20203804. doi: 10.1042/BSR20203804 (PMC8164107; doi:10.1042/BSR20203804)
Supplement: Supplementary Tables S1-S5 [file BSR-2020-3804_supp1.zip › BSR-2020-3804_suppST3.xlsx]

## Sheet: Sheet1
Table S3: Regression coefficients of the five mRNAs
id	coef
HMGB3	0.0383173
HOXC8	0.12444
HSPA1B	0.00645246
KLHL15	0.136677
RUNX3	-0.0650514
