# Supplementary material for: Integrated analysis of ceRNA network and tumor-infiltrating immune cells in esophageal cancer
Source: Biosci Rep. 2021 May 27;41(5):BSR20203804. doi: 10.1042/BSR20203804 (PMC8164107; doi:10.1042/BSR20203804)
Supplement: Supplementary Tables S1-S5 [file BSR-2020-3804_supp1.zip › BSR-2020-3804_suppST4.xlsx]

## Sheet: Sheet1
Table S4: Regression coefficients of the five immune cells
id	coef
Plasma cells	-4.96727
T cells follicular helper	9.3522
Monocytes	-18.7926
Dendritic cells activated	-6.67568
Neutrophils	15.3483
