# Supplementary material for: Integrated analysis of ceRNA network and tumor-infiltrating immune cells in esophageal cancer
Source: Biosci Rep. 2021 May 27;41(5):BSR20203804. doi: 10.1042/BSR20203804 (PMC8164107; doi:10.1042/BSR20203804)
Supplement: Supplementary Tables S1-S5 [file BSR-2020-3804_supp1.zip › BSR-2020-3804_suppST5.xlsx]

## Sheet: Sheet1
Table S5: Estimating relative abundance of 22 different immune cell types infiltration by CIBERSORT
Mixture	B cells naive	B cells memory	Plasma cells	T cells CD8	T cells CD4 naive	T cells CD4 memory resting	T cells CD4 memory activated	T cells follicular helper	T cells regulatory (Tregs)	T cells gamma delta	NK cells resting	NK cells activated	Monocytes	Macrophages M0	Macrophages M1	Macrophages M2	Dendritic cells resting	Dendritic cells activated	Mast cells resting	Mast cells activated	Eosinophils	Neutrophils
TCGA-L5-A4OF-11A-12R-A260-31	0.169879	0	0.029247	0.0478784	0	0.346591	0	0	0	0	0.0625365	0	0.0210825	0.00570181	0.00044624	0.0480901	0	0.0339143	0.192579	0.0420546	0	0
TCGA-L5-A4OO-11A-12R-A260-31	0.112043	0	0.041808	0.0813867	0	0.382529	0	0.00370033	0	0	0	0.041866	0.0415735	0	0.00596198	0.111779	0	0.0021014	0.175251	0	0	0
TCGA-L5-A4OJ-11A-12R-A260-31	0.127899	0	0.037484	0.108755	0	0.377852	0	0	0	0	0.036405	0.00743666	0.023196	0.00606425	0.0353071	0.0320607	0	0.0282365	0.179303	0	0	0
TCGA-L5-A43C-11A-11R-A24K-31	0.0614398	0	0.168491	0.102063	0	0.366319	0	0	0	0	0.0678782	0	0.0431876	0	0.00689649	0.0429758	0	0.00353132	0.104695	0.0325223	0	0
TCGA-IC-A6RF-11A-21R-A336-31	0.0239004	0.123184	0.0203935	0	0	0.22952	0	0	0	0	0.134725	0	0.0113586	0.160978	0	0.0397364	0	0.134498	0.10455	0.0171583	0	0
TCGA-V5-AASX-11A-11R-A38D-31	0.0714109	0	0.0675562	0.0579368	0	0.514228	0	0	0	0	0	0.0652965	0.0330546	0.0412139	0	0.0905427	0	0.0393758	0.0193849	0	0	0
TCGA-V5-A7RE-11A-11R-A354-31	0.0975409	0	0.00218197	0.210603	0	0.222857	0.0299033	0.0594641	0.0240918	0	0.0841839	0	0.0191958	0.00652693	0.0936843	0.0954867	0.00149396	0.0356749	0	0.0171108	0	0
TCGA-L5-A4OR-11A-11R-A260-31	0.262143	0	0	0.247085	0	0.305541	0	0.0281884	0	0	0	0	0.0458045	0.04298	0.0152225	0.00402296	0	0.0187223	0.0232986	0	0.00699119	0
TCGA-IC-A6RE-11A-12R-A336-31	0.363968	0	0	0.0856557	0	0.225231	0.017214	0.0414381	0	0	0.0566826	0	0.0115116	0.0119504	0	0.0408003	0.0589042	0.062106	0.00829622	0.0162416	0	0
TCGA-L5-A4OQ-11A-12R-A260-31	0.018511	0	0.0019231	0	0	0.377257	0	0.0109831	0.000366695	0	0.00931216	0.0822516	0.0557883	0	0	0.292714	0	0.0120377	0.138855	0	0	0
TCGA-L5-A4OG-11A-12R-A260-31	0.213378	0	0.145918	0.024017	0	0.334534	0	0	0	0	0.0422702	0	0.0206167	0	0.00521195	0.0911753	0	0.0115866	0.111292	0	0	0
TCGA-XP-A8T6-01A-11R-A36D-31	0	0.0306524	0.118243	0	0	0.245643	0.00428855	0.0472022	0	0	0.0375225	0	0.0308748	0.0733607	0.074014	0.219628	0.0454102	0.016107	0.0570542	0	0	0
TCGA-L5-A4OH-01A-11R-A260-31	0.118359	0	0	0	0	0.425953	0	0	0	0	0.0913032	0	0.0184264	0.0617533	0.0357589	0.0792357	0	0.137812	0	0.0313982	0	0
TCGA-Z6-A8JD-01A-11R-A36D-31	0.192542	0.0680567	0.0404139	0	0	0.252263	0.0161879	0.0240021	0	0	0.0828271	0	0	0.203797	0.0573264	0.0158933	0	0.0217921	0	0.0248979	0	0
TCGA-LN-A49S-01A-11R-A24K-31	0.186919	0	0.0198051	0.153777	0	0.156506	0	0	0	0	0	0.0178655	0.026739	0	0.0514931	0.0963727	0	0.252801	0	0.010567	0	0.0271546
TCGA-JY-A6FA-01A-11R-A336-31	0.0872704	0	0.0733839	0.00209102	0	0.298924	0.0280982	0.00493683	0	0	0.0960407	0	0.0102784	0.118424	0	0.106288	0.0243376	0.0908528	0	0.0466761	0	0.0123985
TCGA-L5-A8NT-01A-11R-A37I-31	0.123166	0	0	0.0305889	0	0.305477	0.000801502	0	0	0	0.052583	0	0.00622261	0.107568	0.050509	0.214019	0.00791294	0.0498365	0.0479851	0.00175052	0	0.00157933
TCGA-L7-A56G-01A-21R-A260-31	0.0595676	0	0.0282569	0.0718311	0	0.253045	0.010522	0.0780941	0.0226322	0	0.0482794	0	0.00768578	0.0818723	0.21362	0.0122356	0.0448941	0.0315948	0.0356519	0	0.000217537	0
TCGA-S8-A6BW-01A-11R-A31P-31	0	0.00455302	0	0	0	0.392448	0	0	0	0	0.102237	0	0.073224	0.0719164	0	0.148503	0	0.136446	0.00346446	0.0672084	0	0
TCGA-Z6-A9VB-01A-21R-A37I-31	0.0812539	0.00435448	0.139933	0.0293441	0	0.195485	0	0.148108	0	0	0.0987777	0	0.0321618	0.0849504	0.00434674	0.133122	0.00724835	0.0220121	0	0.0189019	0	0
TCGA-VR-A8EU-01A-11R-A36D-31	0	0.00801297	0.000267122	0.0289398	0	0.198353	0.0620981	0	0	0	0.0646762	0	0.00632009	0.104851	0.186941	0.181802	0.00315906	0.114661	0.0399186	0	0	0
TCGA-R6-A8WG-01A-11R-A37I-31	0.089682	0	0.00600967	0.0216393	0	0.222557	0.00533993	0.0207398	0.0446241	0	0.0443457	0	0	0.357499	0.067635	0.0932954	0	0	0.0266333	0	0	0
TCGA-L5-A8NW-01A-11R-A37I-31	0.0701854	0	0.000774809	0.0475888	0	0.286513	0.00230446	0.0387452	0	0	0.0678224	0	0.0152416	0.0813425	0.00692636	0.225309	0	0.0753272	0.0819189	0	0	0
TCGA-L5-A43E-01A-11R-A24K-31	0.058219	0	0.0487798	0.0789338	0	0.449084	0.0313006	0	0	0	0.127494	0	0.0214032	0.0130381	0.027571	0.0512164	0	0.0705463	0.000765649	0.0122513	0	0.00939637
TCGA-2H-A9GF-01A-11R-A37I-31	0.0107962	0.0101372	0	0.038184	0	0.265154	0	0.0311499	0.0369375	0	0.079865	0.0201037	0.0283923	0.373737	0.0102348	0.0622397	0	0	0.0330684	0	0	0
TCGA-M9-A5M8-01A-11R-A28J-31	0.240715	0	0.157746	0	0	0.290615	0	0	0.000465199	0	0.0492628	0	0.00570566	0.104365	0	0.028235	0	0.061252	0	0.0279471	0	0.0336898
TCGA-R6-A6DQ-01B-11R-A31P-31	0.159092	0	0.0803726	0.0278103	0	0.193335	0.0169163	0.0480363	0	0	0.0170085	0.00261031	0.00178897	0.0483321	0.120425	0.0934483	0	0.0943316	0.0633503	0	0	0.033142
TCGA-LN-A9FP-01A-31R-A38D-31	0.0856388	0	0.00616493	0.0931255	0	0.316717	0	0.035845	0	0	0	0	0.0408023	0	0.0305447	0.225068	0	0.0333217	0.132773	0	0	0
TCGA-L5-A8NH-01A-11R-A37I-31	0.161611	0	0.154015	0.0453128	0	0.343303	0.0150667	0.0101689	0	0	0.0693656	0	0.000304767	0.0237852	0.0411584	0.0805532	0	0.022836	0	0.0319281	0	0.000590586
TCGA-L5-A891-01A-11R-A36D-31	0.0291049	0	0	0	0	0.225101	0	0	0	0	0.0335534	0	0.0430717	0.134124	0	0.122496	0	0.199054	0	0.17402	0.00169835	0.0377763
TCGA-L5-A4OE-01A-11R-A260-31	0.100838	0	0.00401675	0.137099	0	0.264229	0.108261	0	0.0148105	0	0.0951983	0	0.00449234	0.0148677	0.0222317	0.101229	0	0.115728	0	0.0105167	0	0.00648188
TCGA-L5-A43C-01A-11R-A24K-31	0.0437616	0	0.000309381	0	0	0.193013	0	0	0	0	0.0753377	0	0.0334447	0.29495	0.00583938	0.124742	0	0.0719464	0	0.118167	0	0.0384882
TCGA-VR-AA4D-01A-11R-A37I-31	0.105823	0	0	0.0257918	0	0.436178	0.0709938	0	0.0113604	0	0.066264	0	0.0198172	0.0957406	0	0.0507017	0	0.0969998	0	0.0203303	0	0
TCGA-R6-A8W8-01B-11R-A37I-31	0.0419792	0	0.0140418	0.0214104	0	0.398819	0.00298029	0.0857192	0.0543096	0	0.0632563	0	0.0165928	0.137987	0.0874484	0.039725	0	0.0183775	0	0.0173536	0	0
TCGA-L5-A88T-01A-11R-A354-31	0.0849358	0	0	0.0746162	0	0.254641	0.0137563	0	0	0	0.0512773	0	0.0188489	0.0408766	0.0281761	0.183103	0.062061	0.0307402	0.156967	0	0	0
TCGA-JY-A6FH-01A-11R-A336-31	0.19971	0	0.0426739	0.0578508	0	0.337424	0	0.015268	0	0	0.0584968	0	0.0492442	0.033805	0	0.00394351	0	0.0374232	0	0.152318	0	0.0118421
TCGA-2H-A9GK-01A-11R-A37I-31	0.176986	0	0.117784	0.0593363	0	0.316377	0.00563314	0.00720077	0.0150367	0	0.0451083	0.0144953	0.0300996	0.0452733	0	0.0384235	0	0.100064	0	0.026418	0	0.00176336
TCGA-LN-A9FO-01A-11R-A38D-31	0.0610717	0	0.000265612	0.108871	0	0.265075	0.0629207	0.0945241	0.00177229	0	0.0846722	0	0	0.0932387	0.172464	0.0339526	0	0.01388	0	0.00729158	0	0
TCGA-IG-A4QS-01A-11R-A260-31	0.00806937	0.0078636	0	0.0922779	0	0.207081	0.0154179	0.0532202	0	0	0.0610737	0	0.0200503	0.146774	0.085273	0.297932	0	0	0.0049668	0	0	0
TCGA-V5-AASX-01A-11R-A38D-31	0.0375209	0	0.00532158	0.0905174	0	0.408183	0	0	0.000966889	0	0.0344073	0.0954467	0.064188	0.12858	0.0799409	0	0.00525403	0.0220914	0.0275818	0	0	0
TCGA-VR-A8EW-01A-11R-A36D-31	0.0732312	0	0.0288595	0	0	0.138443	0.00930546	0.0469965	0.00603976	0	0.0646174	0	0	0.422432	0.00643803	0.144433	0.020677	0.0198235	0	0.018704	0	0
TCGA-2H-A9GJ-01A-11R-A37I-31	0.235791	0	0.171839	0.0796945	0	0.290156	0	0.00782208	0	0	0.0321094	0	0.0488661	0	0	0.0326811	0	0.0308496	0	0.0690946	0.00109692	0
TCGA-Z6-A8JE-01A-11R-A37I-31	0.0368396	0	0.0652574	0.0138411	0	0.122175	0.00120677	0	0	0	0.00455787	0.00632935	0	0.452328	0.0448634	0.163535	0	0.0513003	0.0377671	0	0	0
TCGA-KH-A6WC-01A-11R-A336-31	0.0408338	0	0.0338762	0	0	0.289532	0	0.064112	0.0400866	0	0.0437153	0	0.00622648	0.0261145	0.0953068	0.160691	0.09414	0.0184542	0.0869109	0	0	0
TCGA-V5-A7RB-01A-11R-A354-31	0.0433113	0	0	0.0722305	0	0.337663	0	0.0168982	0.0219146	0	0.0492943	0	0.0275238	0.0843144	0.0438438	0.0463192	0	0.100492	0	0.115585	0	0.0406092
TCGA-LN-A7HW-01A-22R-A354-31	0.00391401	0	0	0	0	0.266842	0.0274646	0	0	0	0.0813537	0	0	0.39201	0	0.0911048	0	0.107647	0.0171838	0.0124808	0	0
TCGA-LN-A49X-01A-31R-A260-31	0.0657929	0	0	1.64222e-05	0	0.288004	0	0.00138005	0	0	0.068568	0	0	0.308892	0.0889612	0.104029	0	0.0713408	0.00301518	0	0	0
TCGA-R6-A6KZ-01A-11R-A31P-31	0.112328	0	0	0.068321	0	0.379135	0.00115855	0.0166011	0.048976	0	0.0145254	0	0.0228162	0.1088	0.0426783	0.097824	0	0.0652526	0.0188013	0.002783	0	0
TCGA-L5-A8NK-01A-21R-A37I-31	0.0461865	0	0.000586928	0.121126	0	0.361669	0	0	0	0	0	0	0.0237015	0.117991	0	0.0279083	0	0.0474254	0.253406	0	0	0
TCGA-V5-A7RE-01A-11R-A354-31	0.00107181	0.0135888	0	0.0337262	0	0.329218	0.0556683	0.0790211	0.0317857	0	0.0716136	0	0.0132504	0.103682	0.0758986	0.011674	0	0.0862307	0	0.0935705	0	0
TCGA-LN-A49O-01A-11R-A24K-31	0.00137481	0	0.0055926	0.0712515	0	0.290686	0.00132737	0	0	0	0.0742753	0.0139443	0.0429141	0.184922	0.109978	0.0661149	0	0.0803402	0	0.0572789	0	0
TCGA-IG-A97I-01A-11R-A38D-31	0	0	0	0.0101549	0	0.148137	0	0.0452003	0	0	0.026652	0.0184134	0	0.629128	0.0579983	0.0124794	0	0	0.0518369	0	0	0
TCGA-L5-A88Z-01A-11R-A36D-31	0	0.0398281	0	0	0	0.228413	0.0253167	0.00946975	0	0	0.0685256	0	0	0.386567	0.000126317	0.124839	0	0.0815691	0.0241961	0.00903265	0	0.00211673
TCGA-LN-A4A8-01A-32R-A260-31	0.000315734	0.0269722	0	0.0416651	0	0.295484	0	0.0756354	0.0146973	0	0.0439646	0.0320756	0.0173741	0.155176	0.0563876	0	0	0.0596969	0.177464	0	0	0.00309066
TCGA-R6-A6DN-01B-11R-A31P-31	0.023476	0	0	0.0398863	0	0.307045	0.022423	0.0416165	0.0205111	0	0.0607313	0	0.00755382	0.10271	0.0617453	0.252561	0	0.00715726	0	0.048636	0	0.0039469
TCGA-IG-A5B8-01A-11R-A28J-31	0	0.00447786	0	0.0416599	0	0.137008	0.0564859	0	0	0	0.0812216	0	0	0.460105	0.0564372	0.11601	0	0.042738	0	0	0.00385649	0
TCGA-L5-A4OM-01A-11R-A260-31	0.0119274	0	0.014414	0.00121667	0	0.311312	0.0414926	0.0286705	0	0	0	0.0603755	0.0650913	0.143545	0.0850041	0	0.022113	0.0844393	0.0964062	0	0.0329308	0.0010612
TCGA-LN-A8I0-01A-11R-A36D-31	0	0	0.00039028	0.0362756	0	0.34582	0	0	0	0	0.0693525	0.0307015	0.0258811	0.190261	0.0515651	0.110591	0.000893662	0.121677	0.0142642	0	0	0.00232538
TCGA-L5-A4OS-01A-11R-A28J-31	0.120172	0	0	0	0	0.280121	0.0243425	0	0.00609563	0	0.0564331	0	0	0.222604	0.0480396	0.184835	0	0.0270769	0	0.0292924	0	0.000987566
TCGA-L5-A4OU-01A-11R-A28J-31	0.0646318	0.00485444	0	0.0829286	0	0.124035	0.14742	0	0	0	0.104125	0	0.0135257	0.0195906	0.0961959	0.162673	0	0.10621	0.07381	0	0	0
TCGA-IG-A97H-01A-11R-A38D-31	0	0.00850434	0	0	0	0.187261	0	0	0	0	0.011416	0.00475732	0	0.401309	0.00196492	0.19548	0	0.141109	0	0.0474863	0	0.000711476
TCGA-L5-A893-01A-11R-A36D-31	0.345368	0	0	0.043574	0	0.299204	0.0129539	0	0	0	0.0774827	0	0.0181995	0.040869	0.0405145	0.0627973	0	0.00230462	0	0.056732	0	0
TCGA-RE-A7BO-01A-11R-A336-31	0.0556823	0	0	0	0	0.253803	0	0	0	0	0.0769437	0	0	0.256488	0	0.167371	0	0.115334	0.0248022	0.00575824	0	0.0438183
TCGA-2H-A9GG-01A-11R-A37I-31	0.161443	0	0.0191745	0.10587	0	0.477571	0.00835405	0.0132209	0	0	0	0	0.0687602	0.0429387	0.0123976	0.0136694	0	0.0104203	0.0630617	0	0.00311865	0
TCGA-JY-A939-01A-12R-A37I-31	0.0919041	0	0.0458898	0.0722097	0	0.417624	0.0327365	0	0	0	0.0537902	0	0.0242165	0.0401686	0.106007	0.0744423	0	0.00428539	0.0367262	0	0	0
TCGA-IG-A3QL-01A-11R-A24K-31	0	0.00780318	0.00385054	0	0	0.275146	0.0161887	0	0	0	0.0873853	0	0	0.290148	0.0143792	0.0804848	0	0.182208	0	0.0424069	0	0
TCGA-IG-A3YA-01A-11R-A24K-31	0.137975	0	0	0.00177353	0	0.248707	0.0373822	0	0	0	0.0523959	0	0.0297971	0.229969	0.028712	0.116531	0	0.105594	0.0111627	0	0	0
TCGA-R6-A8WC-01A-11R-A37I-31	0.0188452	0	0	0.047647	0	0.564679	0	0	0	0	0.0186623	0.00987492	0.098924	0.0936665	0	0.0029936	0	0.0247144	0.113809	0	0.00618433	0
TCGA-2H-A9GL-01A-12R-A37I-31	0.324727	0	0.023082	0.00214596	0	0.344274	0	0.0677432	0	0	0.00738131	0.00422608	0.0189303	0.0445466	0.0317208	0.0816927	0	0.0351744	0.0143556	0	0	0
TCGA-L5-A8NV-01A-11R-A37I-31	0.324962	0	0.0591272	0.0254767	0	0.327272	0	0	0	0	0.019911	0	0.0201397	0.0391463	0.0150522	0.0724868	0	0.0138169	0.0703591	0.0122499	0	0
TCGA-L5-A8NN-01A-11R-A37I-31	0.0633089	0	0.00544259	0.0464608	0	0.296089	0.00939148	0.082336	0	0	0.0276768	0.000923193	0.00939259	0.14164	0.0685479	0.216881	0	0.0289711	0.00293757	0	0	0
TCGA-L5-A4OW-01A-11R-A28J-31	0.105848	0	0.0124454	0.00307352	0	0.46722	0	0.0330012	0	0	0.108866	0	0.0190703	0.0921006	0.0491721	0.00790611	0	0.0404543	0	0.0540899	0	0.00675258
TCGA-VR-A8EZ-01A-11R-A36D-31	0.0727361	0	0.0109037	0.113954	0	0.175718	0.0668132	0.0216572	0.0120142	0	0.057522	0	0.0150956	0.0218062	0.166983	0.186927	0.0289349	0.0117093	0.0372256	0	0	0
TCGA-R6-A8W5-01B-11R-A37I-31	0.0836595	0	0.045906	0.0319519	0	0.232227	0	0.0133184	0	0	0.0212804	0	0	0.190727	0.12131	0.140749	0	0.00204129	0	0.024964	0	0.0918652
TCGA-L5-A88Y-01A-11R-A354-31	0.0365055	0	0.0018452	0.00133497	0	0.291667	0	0	0.0155983	0	0.056078	0	0	0.164971	0.0198481	0.25735	0	0.0540463	0.00813251	0	0	0.0926226
TCGA-2H-A9GN-01A-11R-A37I-31	0	0	0	0	0	0.474827	0	0	0	0	0.0183644	0	0.0110006	0.181333	0.0520414	0.109759	0	0.0410478	0	0.0765529	0	0.0350743
TCGA-L5-A4OX-01A-21R-A28J-31	0.110849	0	0.0169914	0.0610806	0	0.347951	0.0595943	0.0152344	0	0	0.0685189	0	0.0135474	0.0139377	0.0149866	0.0999072	0	0.147888	0.0295146	0	0	0
TCGA-IC-A6RE-01A-11R-A336-31	0.229593	0	0.0180158	0.0486733	0	0.309396	0.0246884	0.00962181	0.0330649	0	0.0712691	0	0.0107645	0	0.0178019	0.128318	0	0.0595686	0.0185375	0.0172927	0	0.00339536
TCGA-V5-AASW-01A-11R-A406-31	0.126446	0	0.0493204	0.0481489	0	0.376279	0.00949271	0.0017962	0.0572571	0	0.0485859	0	0.0124183	0.0413504	0.0689172	0.0235803	0	0.100651	0	0.00805893	0	0.0276978
TCGA-JY-A6FE-01A-11R-A336-31	0.0782937	0	0.00403743	0.120025	0	0.13058	0	0.0186915	0.00267236	0	0	0.032011	0.0380984	0	0.0242038	0.528284	0	0.00414593	0.0189564	0	0	0
TCGA-VR-A8EP-01A-31R-A406-31	0.0821641	0	0	0.146433	0	0.298005	0	0	0	0	0.0129169	0	0.0493532	0.194652	0.0200665	0.00956286	0	0.122057	0.0628797	0	0	0.00190942
TCGA-S8-A6BV-01A-21R-A31P-31	0.00608624	0.0120872	0	0	0	0.379725	0	0.0103117	0	0	0.0604499	0.00870471	0	0.313763	0.0088337	0.136038	0	0	0.0639998	0	0	0
TCGA-R6-A6XG-01B-11R-A336-31	0.122585	0	0.0324656	0.0324083	0	0.448008	0	0	0	0	0.00998376	0.0106611	0.021463	0.11146	0.033258	0.102998	0	0.00416374	0	0.0705458	0	0
TCGA-L5-A4OO-01A-11R-A260-31	0.157026	0	0.148336	0.0483413	0	0.278914	0.045931	0.0174321	0	0	0.0762874	0	0.0107904	0.0124761	0.115062	0.0628495	0	0.00453785	0.0220152	0	0	0
TCGA-LN-A49Y-01A-11R-A260-31	0.0896259	0	0.016904	0.0523055	0	0.339436	0	0.00408885	0	0	0.0382703	0	0.00812555	0.151711	0.0494651	0.151208	0.00455722	0.072748	0.0215547	0	0	0
TCGA-LN-A4A9-01A-11R-A28J-31	0	0	0.00324974	0.0469323	0	0.34347	0.0307057	0.0223515	0	0	0.036687	0.0178911	0	0.146846	0.120483	0.145857	0.0142251	0.0537344	0	0.0175678	0	0
TCGA-2H-A9GI-01A-11R-A37I-31	0.224327	0	0.259387	0.00559816	0	0.355608	0.0238513	0	0	0	0.0404065	0	0.014552	0.0421053	0	0.00400633	0	0.0243216	0	0.00533642	0	0.000500491
TCGA-LN-A4A5-01A-21R-A260-31	0	0.0498038	0.00327011	0.0473712	0	0.212987	0.00783203	0	0	0	0.0493118	0	0.00679229	0.178693	0.0976171	0.101822	0.151106	0.0565937	0.0368003	0	0	0
TCGA-LN-A49W-01A-11R-A260-31	0.0597753	0	0.00575618	0.086947	0	0.320954	0.0212444	0	0	0	0.0554183	0	0.00980824	0.0381075	0.112785	0.216168	0.0194696	0.0489311	0	0.00433715	0	0.000298641
TCGA-L5-A4OJ-01A-11R-A260-31	0.152625	0	0.299736	0.0122741	0	0.302475	0.00532721	0	0	0	0.0416644	0	0	0.0969828	0.0129146	0.0209203	0	0.0126345	0	0.0412323	0	0.00121292
TCGA-L5-A8NI-01A-11R-A37I-31	0.0391377	0	0	0.124437	0	0.377546	0.033618	0.0513611	0	0	0.0383659	0	0.0145833	0.0262921	0.0779247	0.189807	0.00324033	0	0.0236858	0	0	0
TCGA-LN-A5U6-01A-11R-A28J-31	0.00780167	0	0	0.036201	0	0.256413	0.0180268	0.027638	0	0	0.0430496	0.00554604	0	0.198273	0.0555169	0.194305	0	0.145077	0.0121516	0	0	0
TCGA-L5-A8NG-01A-11R-A37I-31	0.296981	0	0.106474	0.0246939	0	0.224434	0.00319558	0.0208028	0	0	0.0502385	0	0.0224472	0.0309729	0.00247293	0.0615601	0	0.117788	0.0379396	0	0	0
TCGA-IG-A3YC-01A-11R-A24K-31	0.063658	0	0.0038044	0.0958735	0	0.158971	0.0429566	0.0399349	0.0346385	0	0.0673362	0	0	0.265519	0.0771504	0.116024	0.00434292	0.00287059	0.0269201	0	0	0
TCGA-L5-A8NJ-01A-11R-A36D-31	0.143398	0	0.0643428	0.0944968	0	0.373971	0	0.0266091	0	0	0	0.014518	0.0183199	0.0160845	0	0.0686338	0	0.154124	0	0.0191154	0	0.00638622
TCGA-LN-A7HY-01A-12R-A354-31	0.0345125	0.00123292	0.103212	0.114825	0	0.268746	0	0	0.00655912	0	0	0.101019	0.0499053	0.118248	0.0346441	0.107017	0.00649462	0	0.0473433	0	0.00624216	0
TCGA-R6-A6XQ-01B-11R-A336-31	0	0.0360361	0	0.00102313	0	0.398264	0	0.0263659	0	0	0.00680336	0.0392692	0.0583046	0.320184	0	0	0	0.0805997	0	0.0331506	0	0
TCGA-JY-A6FD-01A-11R-A336-31	0	0.0118179	0.000516053	0.131675	0	0.249324	0	0.0437381	0	0	0.0673462	0	0.0684834	0.0262625	0.190164	0.000151112	0	0.148146	0	0.0623757	0	0
TCGA-LN-A49P-01A-11R-A24K-31	0.0254304	0	0	0.0572282	0	0.144495	0.0470034	0.0639261	0.0127046	0	0.0575403	0	0	0.170841	0.0879468	0.24113	0	0.062267	0.0294862	0	0	0
TCGA-LN-A4MQ-01A-11R-A28J-31	0.022657	0	0.0125507	0	0	0.178203	0.0884405	0	0	0	0.0529798	0.00331489	0.017182	0.0227875	0.0110187	0.22889	0.0339784	0.166873	0.091273	0	0.0698514	0
TCGA-L5-A8NL-01A-12R-A37I-31	0.029507	0	0	0	0	0.289636	0	0	0	0	0.0573418	0	0.0219436	0.214877	0	0.204147	0	0.105989	0.0662894	0.00681598	0	0.00345273
TCGA-IG-A625-01A-11R-A31P-31	0.130022	0	0.00573054	0.0766036	0	0.26263	0.0219049	0.0118363	0	0	0.0257227	0	0.0167975	0.0802151	0.0923347	0.149275	0.0349527	0.018831	0.0551665	0	0.0179781	0
TCGA-V5-A7RC-06A-11R-A406-31	0.0705223	0	0.00292011	0.0657141	0	0.335137	0.00231431	0	0	0	0.0537916	0	0.0144941	0.191732	0.00977004	0.118292	0.0563631	0.0181251	0.0587301	0	0	0.00209306
TCGA-JY-A93F-01A-21R-A37I-31	0	0.00710837	0.0026287	0.0947394	0	0.311931	0.0746579	0.0550494	0	0	0.127206	0	0.0377048	0.137601	0.0276618	0.0101307	0	0.037422	0	0.0547001	0	0.0214598
TCGA-R6-A6Y0-01B-11R-A336-31	0.00638658	0.00975342	0	0	0	0.415288	0	0.0296842	0.000947444	0	0	0.0100939	0.0529645	0.282415	0.00604212	0	0	0.0832142	0	0.0854833	0	0.0177267
TCGA-ZR-A9CJ-01B-11R-A38D-31	0.00504932	0.0350597	0	0	0	0.35258	0.0296412	0	0	0	0.0906434	0	0.00547619	0.1632	0.0207586	0.146438	0	0.0775726	0.0206853	0.0177261	0	0.0351689
TCGA-JY-A93C-01A-11R-A38D-31	0.143943	0	0.157574	0.0119613	0	0.327488	0	0	0	0	0.0600488	0	0	0.152878	0.00865787	0.0712945	0	0.0208773	0	0.0380755	0	0.00720163
TCGA-L5-A8NQ-01A-11R-A36D-31	0.0259735	0	0	0.0656945	0	0.206326	0	0.0120098	0	0	0.101683	0	0	0.246815	0.119386	0.118008	0	0.0533255	0.0507782	0	0	0
TCGA-VR-A8EY-01A-11R-A36D-31	0	0	0.00792743	0.00733656	0	0.308502	0	0	0	0	0.0574202	0	0	0.287343	0	0.148638	0.0116414	0.121038	0	0.0501533	0	0
TCGA-VR-A8ET-01A-11R-A406-31	0.0100836	0	0.00344584	0.0447853	0	0.274832	0	0.0634877	0	0	0	0.000931454	0.0229203	0.349192	0	0	0	0.0738167	0	0.119016	0.0102221	0.0272671
TCGA-L5-A8NU-01A-11R-A36D-31	0.0855489	0	0.125292	0.0705945	0	0.350824	0.0169762	0.0154762	0.0216503	0	0.0793799	0	0.0225423	0.00914823	0.0307103	0.105937	0	0.056749	0.00917051	0	0	0
TCGA-IG-A3I8-01A-11R-A24K-31	0	0.0099191	0.0129628	0	0	0.447502	0	0.0315065	0	0	0.0754873	0.00772856	0.0468687	0.174827	0.0019622	0.019088	0.0473198	0.0950603	0	0.0232029	0.00656509	0
TCGA-L5-A8NE-01A-11R-A37I-31	0.213554	0	0.16429	0.0432231	0	0.401549	0	0.0192657	0	0	0.00786184	0.0270799	0.0293053	0	0.00476339	0.0552785	0	0.021024	0	0.00300805	0	0.00979812
TCGA-JY-A93D-01A-11R-A38D-31	0.105609	0.0454179	0	0.0192382	0	0.335102	0.0100333	0	0	0	0.0619635	0	0.012005	0.0873384	0.0432124	0.170486	0	0.0592673	0.0501429	0	0	0.000183739
TCGA-IG-A3YB-01A-11R-A36D-31	0	0.0027882	0.00256234	0.122803	0	0.238959	0.023167	0.0256626	0.0479291	0	0.0458957	0	0.0346122	0	0.0785421	0.232147	0.0271946	0.0755088	0.0422283	0	0	0
TCGA-IC-A6RF-01A-13R-A336-31	0.175318	0.117433	0.0168013	0	0	0.198079	0.0339042	0.0523244	0	0	0.0921007	0	0	0.109988	0.0678072	0.0660961	0	0.0576507	0.00232638	0	0	0.0101716
TCGA-VR-A8EX-01A-11R-A36D-31	0.348488	0.091973	0	0.111863	0	0.154997	0	0.0525894	0.00177156	0	0.0752666	0	0.037407	0.0533408	0	0.0108235	0	0.0614792	0	0	0	0
TCGA-VR-A8EQ-01A-11R-A36D-31	0.0086426	0	0	0.0147305	0	0.274917	0	0.00860224	0.0994308	0	0.0134197	0.0474016	0	0.306187	0	0.105905	0	0.0519759	0	0.0582943	0	0.010493
TCGA-LN-A7HZ-01A-31R-A354-31	0.0435738	0	0.00182815	0.183004	0	0.0981312	0.128585	0.0392196	0.0278818	0	0.0787508	0.0106814	0.012762	0.014534	0.0983223	0.214466	0.00386828	0.00256864	0.041824	0	0	0
TCGA-L5-A4OI-01A-11R-A36D-31	0	0.10103	0.00572697	0.058192	0	0.330606	0	0.0350023	0	0	0.0634822	0.00049339	0.0412586	0.0730178	0.0080556	0.170307	0	0.0738464	0	0.0381814	0	0.000800181
TCGA-L5-A8NF-01A-11R-A37I-31	0.0618236	0	0.0297917	0	0	0.47109	0	0	0	0	0.0118873	0.00466237	0	0.195325	0.0601198	0.103673	0	0.0484925	0.000137404	0	0	0.0129979
TCGA-L5-A43J-01A-12R-A24K-31	0	0	0	0	0	0.328428	0	0	0	0	0.052001	0.0150722	0	0.174687	0.0538919	0.249007	0	0.09127	0.0356432	0	0	0
TCGA-IG-A51D-01A-11R-A36D-31	0.0570777	0	0.0151185	0.0559377	0	0.179902	0.0466542	0.0585651	0	0	0.0357121	0.0286651	0.00822254	0.0980772	0.199758	0.12612	0	0.060156	0.0300339	0	0	0
TCGA-LN-A7HX-01A-11R-A336-31	0	0.00590875	0.00389767	0.063727	0	0.225235	0.0173793	0	0	0	0.0554781	0.0127759	0.00993194	0.144528	0.0758842	0.250625	0.0500496	0.0512023	0.0333778	0	0	0
TCGA-2H-A9GH-01A-11R-A37I-31	0.0468621	0	0.00654868	0	0	0.407858	0.0154913	0	0	0	0.0823012	0	0.00440268	0	0.041175	0.272178	0.0973304	0.00620409	0	0.0114152	0	0.00823269
TCGA-L5-A88S-01A-11R-A36D-31	0	0.00532555	0	0	0	0.193383	0	0	0	0	0.0414074	0	0.0216976	0	0.0312401	0.511708	0	0.0954828	0.0983105	0	0	0.00144518
TCGA-IG-A6QS-01A-12R-A336-31	0	0.0207716	0.00472212	0.0198238	0	0.366176	0	0	0	0	0.0750042	0.0181906	0	0.225991	0.222269	0.00891403	0.00276062	0.0244828	0	0.0108943	0	0
TCGA-LN-A49U-01A-31R-A260-31	0.0153237	0	0.00624733	0.00624881	0	0.334199	0.0151928	0	0	0	0.0764296	0	0	0.315759	0	0.109566	0	0.0927152	0	0.0283189	0	0
TCGA-L5-A4OP-01A-11R-A260-31	0.16973	0	0.125954	0.0211162	0	0.400965	0.0236065	0.0142044	0	0	0.099198	0	0.0115607	0.0185232	0.00569148	0.0594624	0	0.0355531	0	0.0144341	0	0
TCGA-L5-A8NM-01A-11R-A37I-31	0.034696	0	0.00572035	0.0527593	0	0.499724	0	0.00895093	0.00233522	0	0.070874	0	0.0228756	0.10994	0.0832837	0	0	0.0167619	0	0.0643628	0	0.0277162
TCGA-V5-AASV-01A-11R-A38D-31	0	0.00449961	0.00279332	0.00763041	0	0.317542	0.0534295	0.0682062	0	0	0.145993	0	0.00976823	0.125035	0.0723124	0.157047	0	0.0180285	0.0177143	0	0	0
TCGA-IG-A5S3-01A-11R-A28J-31	0.0825668	0	0.00689611	0.0839634	0	0.235137	0	0.0580718	0.0156356	0	0.0594492	0.00230463	0.0423482	0.139704	0.168978	0.0154806	0	0.00916787	0.0802965	0	0	0
TCGA-L5-A8NR-01A-11R-A37I-31	0.106027	0	0	0.00451852	0	0.176787	0	0.0193897	0.0799538	0	0.0605616	0	0	0.134029	0.0564221	0.250255	0	0.081917	0	0.0106465	0	0.0194928
TCGA-IG-A7DP-01A-31R-A336-31	0.0947567	0	0.0915616	0.151636	0	0.229816	0.052805	0.00296517	0.00102992	0	0.0971381	0	0.0201	0.0439762	0.139045	0.0549942	0	0.0120586	0.00811663	0	0	0
TCGA-L5-A88V-01A-11R-A354-31	0.108549	0	0	0	0	0.290068	0	0.030171	0.000108799	0	0.0470239	0	0.0103962	0.0671695	0.0748952	0.215968	0.0413688	0.0871262	0	0.0271546	0	0
TCGA-LN-A9FR-01A-11R-A38D-31	0.0275312	0	0.000212456	0.0177267	0	0.223586	0.0110132	0	0	0	0.0370718	0	0.00579144	0.126351	0.0421935	0.27473	0.115868	0.0890404	0.0288848	0	0	0
TCGA-LN-A5U7-01A-11R-A31P-31	0.00143451	0	0.00774148	0.00105761	0	0.329065	0.0321403	0.0129953	0	0	0.063494	0.0132281	0.0121769	0.0755817	0.100428	0.168083	0	0.176957	0.00434274	0.00127356	0	0
TCGA-L5-A4OT-01A-11R-A28J-31	0.0799164	0	0	0	0	0.416415	0.0180617	0	0	0	0.0706171	0	0.00487565	0.0250283	0.0521328	0.239908	0	0.0276761	0.0404257	0.0249431	0	0
TCGA-XP-A8T8-01A-11R-A36D-31	0	0.0123646	0	0.137824	0	0.122184	0	0.164257	0	0	0	0.106149	0.0257034	0.120865	0	0.0013028	0	0.174795	0	0.09556	0	0.0389956
TCGA-LN-A8I1-01A-11R-A36D-31	0	0.0109419	0.00554262	0.122894	0	0.128841	0.00254826	0.192092	0.0024245	0	0.0465341	0	0.0146577	0	0.00568124	0	0	0.306115	0	0.130434	0.0312933	0
TCGA-L5-A4ON-01A-11R-A260-31	0.062861	0	0	0	0	0.461234	0	0	0	0	0.0300872	0.0112242	0.0155175	0.122311	0.0726413	0.064987	0	0.135539	0	0	0	0.0235974
TCGA-LN-A7HV-01A-21R-A354-31	0.079242	0	0.0902029	0.0431227	0	0.208339	0	0.0115994	0	0	0.101564	0	0.0219402	0.140037	0.00386688	0.162296	0.0175435	0.0661001	0	0.0386347	0	0.0155111
TCGA-LN-A8HZ-01A-11R-A36D-31	0.0600798	0	0.029417	0	0	0.330303	0.0314686	0.00974118	0	0	0.0860914	0	0	0.241667	0.000833598	0.0846692	0.00146368	0.0891409	0	0.0273253	0.00779956	0
TCGA-LN-A4A4-01A-11R-A260-31	0	0.00807061	0.00550381	0	0	0.316831	0.0583966	0	0	0	0.0312293	0	0.0128916	0.238002	0.0545532	0.179083	0.0446802	0.0258465	0.0249121	0	0	0
TCGA-L5-A4OG-01A-11R-A260-31	0	0.0244949	0.0341689	0	0	0.408929	0.0622957	0	0	0	0.135419	0	0.00896945	0.106637	0.0178646	0.0656021	0	0.112329	0	0.0215363	0	0.00175364
TCGA-2H-A9GR-01A-12R-A37I-31	0.232241	0	0.0726275	0.00287269	0	0.3731	0	0	0.0333519	0	0.0221767	0.0125031	0.0141067	0	0.0417123	0.1215	0.00556423	0.0405379	0.0277067	0	0	0
TCGA-VR-AA4G-01A-11R-A37I-31	0.0259675	0	0.0117559	0.0162057	0	0.425965	0.0291923	0.0240634	0	0	0.0612158	0.0119733	0.0138703	0.0436644	0.0740308	0.0395688	0.0070367	0.184011	0.031479	0	0	0
TCGA-VR-A8ER-01A-11R-A36D-31	0.0562333	0	0.002646	0.0404779	0	0.281309	0.0148949	0.00832345	0	0	0.0245189	0	0.0413358	0.239406	0	0.203103	0.00732972	0.0326042	0.0356069	0	0.0122112	0
TCGA-VR-AA7I-01A-11R-A406-31	0.051083	0	0.0118212	0.14297	0	0.227353	0.0602781	0.0394963	0.00827322	0	0.0904761	0	0.0136104	0.0321129	0.146984	0.0520901	0	0.102811	0.0206413	0	0	0
TCGA-V5-A7RC-01B-11R-A406-31	0.0404273	0	0.000494821	0	0	0.442306	0.0201211	0	0	0	0.0947168	0	0.0107388	0.118694	0.0926533	0.0608528	0	0.089429	0	0.0139542	0	0.0156117
TCGA-LN-A4A3-01A-11R-A260-31	0.0881491	0.0352714	0	0	0	0.232453	0	0.0292381	0	0	0.0731249	0	0	0.0977239	0	0.0892592	0	0.26457	0	0.0273986	0	0.0628122
TCGA-IG-A50L-01A-11R-A260-31	0.0125798	0	0.0150137	0.0310563	0	0.314026	0	0	0	0	0.0514758	0	0	0.247779	0.0725924	0.187146	0.00319638	0.0325289	0	0.0273112	0	0.00529528
TCGA-Z6-AAPN-01A-11R-A406-31	0.00702375	0.0074367	0.00121176	0.00470025	0	0.329753	0	0	0	0	0.0819431	0	0.00998445	0.208854	0.0709802	0.168958	0.0381345	0.0266269	0	0.0443933	0	0
TCGA-VR-A8Q7-01A-11R-A37I-31	0	0.00377116	0	0.136849	0	0.252975	0.0491562	0	0	0	0.0645495	0	0.0100929	0.11029	0.151838	0.177214	0	0.0326266	0.0106377	0	0	0
TCGA-2H-A9GO-01A-11R-A37I-31	0.0671279	0.0798372	0	0	0	0.352754	0	0	0	0	0.0285334	0	0	0.0896313	0	0.0879675	0	0.190048	0	0.0297584	0	0.0743424
TCGA-2H-A9GM-01A-11R-A37I-31	0.0640158	0	0.0127919	0.00550176	0	0.499097	0	0	0	0	0.0976751	0	0.0186516	0.120099	0.0238898	0.0277778	0	0.0830063	0	0.0474939	0	0
TCGA-LN-A4A1-01A-21R-A260-31	0.00256431	0.00550671	0	0	0	0.272475	0	0	0	0	0.0394851	0	0	0.508981	0	0.0607727	0.000494514	0.00540471	0	0.104316	0	0
TCGA-VR-A8EO-01A-11R-A36D-31	0.0285789	0	0.00417606	0.00476299	0	0.244102	0	0.0109186	0	0	0	0.0199877	0.0707169	0.373154	0.00448792	0.0302942	0	0.0951834	0	0.111775	0.00186169	0
TCGA-JY-A6FB-01A-11R-A336-31	0.0191512	0.0214863	0	0	0	0.382669	0	0	0	0	0.0612488	0	0.00387939	0.125893	0	0.195231	0.0262949	0.134923	0	0.0292221	0	0
TCGA-R6-A6L4-01A-11R-A31P-31	0.134155	0	0.0371485	0	0	0.372671	0	0.0105837	0.0771486	0	0.0616042	0.00416277	0.00742582	0.18332	0	0.0270616	0	0.0679243	0	0.0167952	0	0
TCGA-LN-A49M-01A-21R-A260-31	0	0.00353686	0	0	0	0.220724	0.00346681	0	0	0	0.0468245	0	0	0.538484	0.0513578	0.0780415	0	0.057039	0	0.000524849	0	0
TCGA-LN-A9FQ-01A-31R-A38D-31	0.0332303	0	0.00303128	0	0	0.200546	0	0.0125457	0	0	0.0213711	0	0.00508792	0.173842	0.0512749	0.387256	0.0210507	0.0265002	0.0642646	0	0	0
TCGA-IG-A8O2-01A-11R-A36D-31	0.0214781	0	0.00153499	0.260952	0	0.118166	0.00439231	0.127119	0.0408497	0	0.0503858	0.0348744	0.0278796	0	0.0503117	0.144721	0.0191913	0.0656483	0.0324968	0	0	0
TCGA-JY-A93E-01A-11R-A37I-31	0.123181	0.0412445	0	0.0794215	0	0.375739	0.0338289	0	0.00946724	0	0.071105	0	0.0184612	0.0555351	0.0655739	0.0916827	0	0.0214792	0.0092314	0.00237601	0	0.00167319
TCGA-Q9-A6FW-01A-31R-A31P-31	0.0540579	0.0697238	0	0.0191104	0	0.315846	0	0.0251186	0	0	0.0979513	0	0.0193792	0.0934754	0	0.0872141	0	0.106611	0	0.0948622	0	0.0166506
TCGA-LN-A5U5-01A-21R-A28J-31	0.0467055	0	0.00941157	0.0348759	0	0.25786	0.02301	0.0268528	0	0	0.0385471	0.0206281	0.0107517	0.023107	0.0519122	0.15226	0.00453487	0.231814	0.0677297	0	0	0
TCGA-IG-A4P3-01A-11R-A260-31	0.133183	0	0	0.119474	0	0.188378	0.0601693	0.101135	0	0	0.0959337	0	0.0107749	0.0529352	0.0981604	0.0500547	0	0.0792579	0.0105432	0	0	0
TCGA-L7-A6VZ-01A-12R-A336-31	0.0904031	0	0	0.128921	0	0.226525	0	0.00475374	0.0120023	0	0.0399841	0.0100434	0.0170582	0.130722	0	0.101332	0	0.206637	0	0.0268981	0	0.00471979
TCGA-L5-A88W-01A-11R-A354-31	0	0.000307321	0.0102836	0	0	0.277079	0	0	0	0	0.0463021	0	0	0.153282	0	0.207585	0	0.193168	0	0.025877	0	0.0861169
TCGA-2H-A9GQ-01A-11R-A37I-31	0.0150307	0	0	0	0	0.385534	0	0	0	0	0.0700365	0	0.00133902	0.260258	0	0.0700264	0	0.130152	0	0.0676234	0	0
TCGA-L5-A8NS-01A-12R-A37I-31	0.138318	0	0.0231297	0.0532353	0	0.501817	0	0	0	0	0.00555099	0.0183697	0.00734866	0.0590068	0.0794539	0.0823739	0	0.00448591	0.0224646	0.00277943	0	0.00166635
